# Supplementary material for: “Proteotranscriptomic analysis of advanced colorectal cancer patient derived organoids for drug sensitivity prediction”
Source: J Exp Clin Cancer Res. 2023 Jan 6;42:8. doi: 10.1186/s13046-022-02591-z (PMC9817273; doi:10.1186/s13046-022-02591-z)
Supplement: Supplementary file 1 — Additional file 1 . [file 13046_2022_2591_MOESM1_ESM.xlsx]

## Sheet: oxaliplatin
				R/S
Protein	ACC	ID	Protein names	P-Val (0,05)	FDR (0,05)	log2(Ratio) (±1)	Up vs Down
sp|P07148|FABPL_HUMAN	P07148	FABPL_HUMAN	Fatty acid-binding protein, liver (Fatty acid-binding protein 1) (Liver-type fatty acid-binding protein) (L-FABP)	0.0113131	0.484787	-3.34674	Down
sp|P12277|KCRB_HUMAN	P12277	KCRB_HUMAN	Creatine kinase B-type (EC 2.7.3.2) (Brain creatine kinase) (B-CK) (Creatine kinase B chain) (Creatine phosphokinase B-type) (CPK-B)	0.0022741	0.328892	-2.63475	Down
sp|P31146|COR1A_HUMAN	P31146	COR1A_HUMAN	Coronin-1A (Coronin-like protein A) (Clipin-A) (Coronin-like protein p57) (Tryptophan aspartate-containing coat protein) (TACO)	4.1355e-05	0.0478478	-2.35765	Down
sp|Q9NQW7|XPP1_HUMAN	Q9NQW7	XPP1_HUMAN	Xaa-Pro aminopeptidase 1 (EC 3.4.11.9) (Aminoacylproline aminopeptidase) (Cytosolic aminopeptidase P) (Soluble aminopeptidase P) (sAmp) (X-Pro aminopeptidase 1) (X-prolyl aminopeptidase 1, soluble)	0.00583108	0.374809	-1.9784	Down
sp|Q53H82|LACB2_HUMAN	Q53H82	LACB2_HUMAN	Endoribonuclease LACTB2 (EC 3.1.27.-) (Beta-lactamase-like protein 2)	0.0124753	0.437392	-1.95782	Down
sp|P17931|LEG3_HUMAN	P17931	LEG3_HUMAN	Galectin-3 (Gal-3) (35 kDa lectin) (Carbohydrate-binding protein 35) (CBP 35) (Galactose-specific lectin 3) (Galactoside-binding protein) (GALBP) (IgE-binding protein) (L-31) (Laminin-binding protein) (Lectin L-29) (Mac-2 antigen)	0.00173878	0.287395	-1.92518	Down
sp|Q13938|CAYP1_HUMAN	Q13938	CAYP1_HUMAN	Calcyphosin (Calcyphosine)	0.0385554	0.571905	-1.88834	Down
sp|Q16740|CLPP_HUMAN	Q16740	CLPP_HUMAN	ATP-dependent Clp protease proteolytic subunit, mitochondrial (EC 3.4.21.92) (Endopeptidase Clp)	0.0109422	0.486926	-1.88571	Down
sp|P51649|SSDH_HUMAN	P51649	SSDH_HUMAN	Succinate-semialdehyde dehydrogenase, mitochondrial (EC 1.2.1.24) (Aldehyde dehydrogenase family 5 member A1) (NAD(+)-dependent succinic semialdehyde dehydrogenase)	0.0405418	0.551846	-1.8358	Down
sp|Q14566|MCM6_HUMAN	Q14566	MCM6_HUMAN	DNA replication licensing factor MCM6 (EC 3.6.4.12) (p105MCM)	0.0101797	0.490749	-1.77803	Down
sp|Q99795|GPA33_HUMAN	Q99795	GPA33_HUMAN	Cell surface A33 antigen (Glycoprotein A33)	0.025907	0.468349	-1.69487	Down
sp|Q12864|CAD17_HUMAN	Q12864	CAD17_HUMAN	Cadherin-17 (Intestinal peptide-associated transporter HPT-1) (Liver-intestine cadherin) (LI-cadherin)	0.00433184	0.385534	-1.64781	Down
sp|Q7L5N1|CSN6_HUMAN	Q7L5N1	CSN6_HUMAN	COP9 signalosome complex subunit 6 (SGN6) (Signalosome subunit 6) (JAB1-containing signalosome subunit 6) (MOV34 homolog) (Vpr-interacting protein) (hVIP)	0.0318501	0.511813	-1.60025	Down
sp|Q92597|NDRG1_HUMAN	Q92597	NDRG1_HUMAN	Protein NDRG1 (Differentiation-related gene 1 protein) (DRG-1) (N-myc downstream-regulated gene 1 protein) (Nickel-specific induction protein Cap43) (Reducing agents and tunicamycin-responsive protein) (RTP) (Rit42)	0.00657539	0.400406	-1.58066	Down
sp|P0DMN0|ST1A4_HUMAN	P0DMN0	ST1A4_HUMAN	Sulfotransferase 1A4 (ST1A4) (EC 2.8.2.1) (Aryl sulfotransferase 1A3/1A4) (Sulfotransferase 1A3/1A4)	0.0218892	0.444313	-1.51717	Down
sp|Q16762|THTR_HUMAN	Q16762	THTR_HUMAN	Thiosulfate sulfurtransferase (EC 2.8.1.1) (Rhodanese)	0.0260712	0.464067	-1.50178	Down
sp|Q9Y6D5|BIG2_HUMAN	Q9Y6D5	BIG2_HUMAN	Brefeldin A-inhibited guanine nucleotide-exchange protein 2 (Brefeldin A-inhibited GEP 2) (ADP-ribosylation factor guanine nucleotide-exchange factor 2)	0.0279744	0.475977	-1.46038	Down
sp|P54868|HMCS2_HUMAN	P54868	HMCS2_HUMAN	Hydroxymethylglutaryl-CoA synthase, mitochondrial (HMG-CoA synthase) (EC 2.3.3.10) (3-hydroxy-3-methylglutaryl coenzyme A synthase)	0.003514	0.40657	-1.40774	Down
sp|O43491|E41L2_HUMAN	O43491	E41L2_HUMAN	Band 4.1-like protein 2 (Erythrocyte membrane protein band 4.1-like 2) (Generally expressed protein 4.1) (4.1G)	0.0200902	0.447006	-1.36688	Down
sp|O94760|DDAH1_HUMAN	O94760	DDAH1_HUMAN	N(G),N(G)-dimethylarginine dimethylaminohydrolase 1 (DDAH-1) (Dimethylarginine dimethylaminohydrolase 1) (EC 3.5.3.18) (DDAHI) (Dimethylargininase-1)	0.00579313	0.394274	-1.16136	Down
sp|Q9P2R7|SUCB1_HUMAN	Q9P2R7	SUCB1_HUMAN	Succinate--CoA ligase [ADP-forming] subunit beta, mitochondrial (EC 6.2.1.5) (ATP-specific succinyl-CoA synthetase subunit beta) (A-SCS) (Succinyl-CoA synthetase beta-A chain) (SCS-betaA)	0.0128616	0.413359	-1.16014	Down
sp|P28070|PSB4_HUMAN	P28070	PSB4_HUMAN	Proteasome subunit beta type-4 (26 kDa prosomal protein) (HsBPROS26) (PROS-26) (Macropain beta chain) (Multicatalytic endopeptidase complex beta chain) (Proteasome beta chain) (Proteasome chain 3) (HsN3)	0.0236401	0.448387	-1.11911	Down
sp|Q13907|IDI1_HUMAN	Q13907	IDI1_HUMAN	Isopentenyl-diphosphate Delta-isomerase 1 (EC 5.3.3.2) (Isopentenyl pyrophosphate isomerase 1) (IPP isomerase 1) (IPPI1)	0.025554	0.469301	-1.10925	Down
sp|Q6YN16|HSDL2_HUMAN	Q6YN16	HSDL2_HUMAN	Hydroxysteroid dehydrogenase-like protein 2 (EC 1.-.-.-) (Short chain dehydrogenase/reductase family 13C member 1)	0.0309994	0.505159	-1.09243	Down
sp|P00966|ASSY_HUMAN	P00966	ASSY_HUMAN	Argininosuccinate synthase (EC 6.3.4.5) (Citrulline--aspartate ligase)	0.00823484	0.453701	-1.03348	Down
sp|P22061|PIMT_HUMAN	P22061	PIMT_HUMAN	Protein-L-isoaspartate(D-aspartate) O-methyltransferase (PIMT) (EC 2.1.1.77) (L-isoaspartyl protein carboxyl methyltransferase) (Protein L-isoaspartyl/D-aspartyl methyltransferase) (Protein-beta-aspartate methyltransferase)	0.0481609	0.58655	-1.03317	Down
sp|P30626|SORCN_HUMAN	P30626	SORCN_HUMAN	Sorcin (22 kDa protein) (CP-22) (CP22) (V19)	0.00414316	0.435785	-1.03062	Down
sp|P27144|KAD4_HUMAN	P27144	KAD4_HUMAN	Adenylate kinase 4, mitochondrial (AK 4) (EC 2.7.4.10) (EC 2.7.4.6) (Adenylate kinase 3-like) (GTP:AMP phosphotransferase AK4)	0.0468623	0.589345	-1.01199	Down
sp|Q14764|MVP_HUMAN	Q14764	MVP_HUMAN	Major vault protein (MVP) (Lung resistance-related protein)	0.0159747	0.429831	-0.985036	Down
sp|P09972|ALDOC_HUMAN	P09972	ALDOC_HUMAN	Fructose-bisphosphate aldolase C (EC 4.1.2.13) (Brain-type aldolase)	0.00563863	0.407743	-0.984395	Down
sp|Q9ULZ3|ASC_HUMAN	Q9ULZ3	ASC_HUMAN	Apoptosis-associated speck-like protein containing a CARD (hASC) (Caspase recruitment domain-containing protein 5) (PYD and CARD domain-containing protein) (Target of methylation-induced silencing 1)	0.0215061	0.444331	-0.981004	Down
sp|P82979|SARNP_HUMAN	P82979	SARNP_HUMAN	SAP domain-containing ribonucleoprotein (Cytokine-induced protein of 29 kDa) (Nuclear protein Hcc-1) (Proliferation-associated cytokine-inducible protein CIP29)	0.0144487	0.407735	-0.966425	Down
sp|Q14847|LASP1_HUMAN	Q14847	LASP1_HUMAN	LIM and SH3 domain protein 1 (LASP-1) (Metastatic lymph node gene 50 protein) (MLN 50)	0.011841	0.472417	-0.956734	Down
sp|P46782|RS5_HUMAN	P46782	RS5_HUMAN	40S ribosomal protein S5 (Small ribosomal subunit protein uS7) [Cleaved into: 40S ribosomal protein S5, N-terminally processed]	0.0209201	0.448232	-0.851242	Down
sp|P21964|COMT_HUMAN	P21964	COMT_HUMAN	Catechol O-methyltransferase (EC 2.1.1.6)	0.0176799	0.417463	-0.817382	Down
sp|P58107|EPIPL_HUMAN	P58107	EPIPL_HUMAN	Epiplakin (450 kDa epidermal antigen)	0.0398031	0.54824	-0.811363	Down
sp|P25325|THTM_HUMAN	P25325	THTM_HUMAN	3-mercaptopyruvate sulfurtransferase (MST) (EC 2.8.1.2)	0.0304106	0.502643	-0.810435	Down
sp|Q7Z406|MYH14_HUMAN	Q7Z406	MYH14_HUMAN	Myosin-14 (Myosin heavy chain 14) (Myosin heavy chain, non-muscle IIc) (Non-muscle myosin heavy chain IIc) (NMHC II-C)	0.00164512	0.317234	-0.804065	Down
sp|P20336|RAB3A_HUMAN	P20336	RAB3A_HUMAN	Ras-related protein Rab-3A	0.0410506	0.552274	-0.777276	Down
sp|Q10567|AP1B1_HUMAN	Q10567	AP1B1_HUMAN	AP-1 complex subunit beta-1 (Adaptor protein complex AP-1 subunit beta-1) (Adaptor-related protein complex 1 subunit beta-1) (Beta-1-adaptin) (Beta-adaptin 1) (Clathrin assembly protein complex 1 beta large chain) (Golgi adaptor HA1/AP1 adaptin beta subunit)	0.0158915	0.437773	-0.709073	Down
sp|P54577|SYYC_HUMAN	P54577	SYYC_HUMAN	Tyrosine--tRNA ligase, cytoplasmic (EC 6.1.1.1) (Tyrosyl-tRNA synthetase) (TyrRS) [Cleaved into: Tyrosine--tRNA ligase, cytoplasmic, N-terminally processed]	0.0214957	0.452192	-0.664664	Down
sp|P09661|RU2A_HUMAN	P09661	RU2A_HUMAN	U2 small nuclear ribonucleoprotein A' (U2 snRNP A')	0.00132495	0.306593	-0.651245	Down
sp|P47897|SYQ_HUMAN	P47897	SYQ_HUMAN	Glutamine--tRNA ligase (EC 6.1.1.18) (Glutaminyl-tRNA synthetase) (GlnRS)	0.033618	0.518614	-0.468365	Down
sp|Q8NBS9|TXND5_HUMAN	Q8NBS9	TXND5_HUMAN	Thioredoxin domain-containing protein 5 (Endoplasmic reticulum resident protein 46) (ER protein 46) (ERp46) (Thioredoxin-like protein p46)	0.00560292	0.432172	-0.447971	Down
sp|P22234|PUR6_HUMAN	P22234	PUR6_HUMAN	Multifunctional protein ADE2 [Includes: Phosphoribosylaminoimidazole-succinocarboxamide synthase (EC 6.3.2.6) (SAICAR synthetase); Phosphoribosylaminoimidazole carboxylase (EC 4.1.1.21) (AIR carboxylase) (AIRC)]	0.0322001	0.503453	0.527933	Up
sp|P49189|AL9A1_HUMAN	P49189	AL9A1_HUMAN	4-trimethylaminobutyraldehyde dehydrogenase (TMABA-DH) (TMABALDH) (EC 1.2.1.47) (Aldehyde dehydrogenase E3 isozyme) (Aldehyde dehydrogenase family 9 member A1) (EC 1.2.1.3) (Gamma-aminobutyraldehyde dehydrogenase) (EC 1.2.1.19) (R-aminobutyraldehyde dehydrogenase) [Cleaved into: 4-trimethylaminobutyraldehyde dehydrogenase, N-terminally processed]	0.0448271	0.582752	0.542311	Up
sp|O43776|SYNC_HUMAN	O43776	SYNC_HUMAN	Asparagine--tRNA ligase, cytoplasmic (EC 6.1.1.22) (Asparaginyl-tRNA synthetase) (AsnRS) (Asparaginyl-tRNA synthetase 1)	0.0386628	0.566239	0.628661	Up
sp|P41250|GARS_HUMAN	P41250	GARS_HUMAN	Glycine--tRNA ligase (EC 6.1.1.14) (Diadenosine tetraphosphate synthetase) (Ap4A synthetase) (EC 2.7.7.-) (Glycyl-tRNA synthetase) (GlyRS) (Glycyl-tRNA synthetase 1)	0.00970025	0.487965	0.682045	Up
sp|P30041|PRDX6_HUMAN	P30041	PRDX6_HUMAN	Peroxiredoxin-6 (EC 1.11.1.27) (1-Cys peroxiredoxin) (1-Cys PRX) (24 kDa protein) (Acidic calcium-independent phospholipase A2) (aiPLA2) (EC 3.1.1.4) (Antioxidant protein 2) (Glutathione-dependent peroxiredoxin) (Liver 2D page spot 40) (Lysophosphatidylcholine acyltransferase 5) (LPC acyltransferase 5) (LPCAT-5) (Lyso-PC acyltransferase 5) (EC 2.3.1.23) (Non-selenium glutathione peroxidase) (NSGP…	0.0389048	0.555714	0.693346	Up
sp|Q15084|PDIA6_HUMAN	Q15084	PDIA6_HUMAN	Protein disulfide-isomerase A6 (EC 5.3.4.1) (Endoplasmic reticulum protein 5) (ER protein 5) (ERp5) (Protein disulfide isomerase P5) (Thioredoxin domain-containing protein 7)	0.0240808	0.449379	0.75505	Up
sp|P35606|COPB2_HUMAN	P35606	COPB2_HUMAN	Coatomer subunit beta' (Beta'-coat protein) (Beta'-COP) (p102)	0.0128857	0.402939	0.800793	Up
sp|P22314|UBA1_HUMAN	P22314	UBA1_HUMAN	Ubiquitin-like modifier-activating enzyme 1 (EC 6.2.1.45) (Protein A1S9) (Ubiquitin-activating enzyme E1)	0.000957193	0.276868	0.814976	Up
sp|P04844|RPN2_HUMAN	P04844	RPN2_HUMAN	Dolichyl-diphosphooligosaccharide--protein glycosyltransferase subunit 2 (Dolichyl-diphosphooligosaccharide--protein glycosyltransferase 63 kDa subunit) (RIBIIR) (Ribophorin II) (RPN-II) (Ribophorin-2)	0.0395435	0.55795	0.823294	Up
sp|O75390|CISY_HUMAN	O75390	CISY_HUMAN	Citrate synthase, mitochondrial (EC 2.3.3.1) (Citrate (Si)-synthase)	0.0463966	0.589899	0.867852	Up
sp|Q96IX5|ATPMK_HUMAN	Q96IX5	ATPMK_HUMAN	ATP synthase membrane subunit K, mitochondrial (ATP synthase membrane subunit DAPIT, mitochondrial) (Diabetes-associated protein in insulin-sensitive tissues) (HCV F-transactivated protein 2) (Up-regulated during skeletal muscle growth protein 5)	0.0295427	0.495376	0.879012	Up
sp|P07437|TBB5_HUMAN	P07437	TBB5_HUMAN	Tubulin beta chain (Tubulin beta-5 chain)	0.0354549	0.539754	0.89527	Up
sp|Q7L2H7|EIF3M_HUMAN	Q7L2H7	EIF3M_HUMAN	Eukaryotic translation initiation factor 3 subunit M (eIF3m) (Fetal lung protein B5) (hFL-B5) (PCI domain-containing protein 1)	0.0384263	0.577393	0.904251	Up
sp|P02786|TFR1_HUMAN	P02786	TFR1_HUMAN	Transferrin receptor protein 1 (TR) (TfR) (TfR1) (Trfr) (T9) (p90) (CD antigen CD71) [Cleaved into: Transferrin receptor protein 1, serum form (sTfR)]	0.00776615	0.449272	0.911911	Up
sp|Q12905|ILF2_HUMAN	Q12905	ILF2_HUMAN	Interleukin enhancer-binding factor 2 (Nuclear factor of activated T-cells 45 kDa)	0.047746	0.587682	0.912001	Up
sp|Q96QK1|VPS35_HUMAN	Q96QK1	VPS35_HUMAN	Vacuolar protein sorting-associated protein 35 (hVPS35) (Maternal-embryonic 3) (Vesicle protein sorting 35)	0.0222628	0.444104	0.948497	Up
sp|P21266|GSTM3_HUMAN	P21266	GSTM3_HUMAN	Glutathione S-transferase Mu 3 (EC 2.5.1.18) (GST class-mu 3) (GSTM3-3) (hGSTM3-3)	0.000158897	0.0919218	0.961032	Up
sp|P08758|ANXA5_HUMAN	P08758	ANXA5_HUMAN	Annexin A5 (Anchorin CII) (Annexin V) (Annexin-5) (Calphobindin I) (CBP-I) (Endonexin II) (Lipocortin V) (Placental anticoagulant protein 4) (PP4) (Placental anticoagulant protein I) (PAP-I) (Thromboplastin inhibitor) (Vascular anticoagulant-alpha) (VAC-alpha)	0.0165333	0.434751	0.970694	Up
sp|Q96A72|MGN2_HUMAN	Q96A72	MGN2_HUMAN	Protein mago nashi homolog 2	0.031982	0.506893	0.970972	Up
sp|Q15046|SYK_HUMAN	Q15046	SYK_HUMAN	Lysine--tRNA ligase (EC 2.7.7.-) (EC 6.1.1.6) (Lysyl-tRNA synthetase) (LysRS)	0.0128331	0.424226	0.982591	Up
sp|O15173|PGRC2_HUMAN	O15173	PGRC2_HUMAN	Membrane-associated progesterone receptor component 2 (Progesterone membrane-binding protein) (Steroid receptor protein DG6)	0.0469147	0.583659	1.00512	Up
sp|O00429|DNM1L_HUMAN	O00429	DNM1L_HUMAN	Dynamin-1-like protein (EC 3.6.5.5) (Dnm1p/Vps1p-like protein) (DVLP) (Dynamin family member proline-rich carboxyl-terminal domain less) (Dymple) (Dynamin-like protein) (Dynamin-like protein 4) (Dynamin-like protein IV) (HdynIV) (Dynamin-related protein 1)	0.0441148	0.580009	1.02031	Up
sp|Q16555|DPYL2_HUMAN	Q16555	DPYL2_HUMAN	Dihydropyrimidinase-related protein 2 (DRP-2) (Collapsin response mediator protein 2) (CRMP-2) (N2A3) (Unc-33-like phosphoprotein 2) (ULIP-2)	0.010735	0.496817	1.07245	Up
sp|P25705|ATPA_HUMAN	P25705	ATPA_HUMAN	ATP synthase subunit alpha, mitochondrial (ATP synthase F1 subunit alpha)	0.0227922	0.446959	1.09759	Up
sp|O43175|SERA_HUMAN	O43175	SERA_HUMAN	D-3-phosphoglycerate dehydrogenase (3-PGDH) (EC 1.1.1.95) (2-oxoglutarate reductase) (EC 1.1.1.399) (Malate dehydrogenase) (EC 1.1.1.37)	0.00238777	0.306961	1.15426	Up
sp|P26641|EF1G_HUMAN	P26641	EF1G_HUMAN	Elongation factor 1-gamma (EF-1-gamma) (eEF-1B gamma)	0.0175952	0.424118	1.15637	Up
sp|P69905|HBA_HUMAN	P69905	HBA_HUMAN	Hemoglobin subunit alpha (Alpha-globin) (Hemoglobin alpha chain)	0.0167597	0.430909	1.19449	Up
sp|P62424|RL7A_HUMAN	P62424	RL7A_HUMAN	60S ribosomal protein L7a (Large ribosomal subunit protein eL8) (PLA-X polypeptide) (Surfeit locus protein 3)	0.0278232	0.480469	1.26633	Up
sp|O94826|TOM70_HUMAN	O94826	TOM70_HUMAN	Mitochondrial import receptor subunit TOM70 (Mitochondrial precursor proteins import receptor) (Translocase of outer membrane 70 kDa subunit) (Translocase of outer mitochondrial membrane protein 70)	0.0175471	0.441348	1.29855	Up
sp|P04181|OAT_HUMAN	P04181	OAT_HUMAN	Ornithine aminotransferase, mitochondrial (EC 2.6.1.13) (Ornithine delta-aminotransferase) (Ornithine--oxo-acid aminotransferase) [Cleaved into: Ornithine aminotransferase, hepatic form; Ornithine aminotransferase, renal form]	0.0116847	0.482829	1.31342	Up
sp|P07858|CATB_HUMAN	P07858	CATB_HUMAN	Cathepsin B (EC 3.4.22.1) (APP secretase) (APPS) (Cathepsin B1) [Cleaved into: Cathepsin B light chain; Cathepsin B heavy chain]	0.0131437	0.40019	1.32353	Up
sp|P98160|PGBM_HUMAN	P98160	PGBM_HUMAN	Basement membrane-specific heparan sulfate proteoglycan core protein (HSPG) (Perlecan) (PLC) [Cleaved into: Endorepellin; LG3 peptide]	0.0436955	0.5811	1.33376	Up
sp|O00442|RTCA_HUMAN	O00442	RTCA_HUMAN	RNA 3'-terminal phosphate cyclase (RNA cyclase) (RNA-3'-phosphate cyclase) (EC 6.5.1.4) (RNA terminal phosphate cyclase domain-containing protein 1) (RTC domain-containing protein 1)	0.0128256	0.436447	1.335	Up
sp|P06576|ATPB_HUMAN	P06576	ATPB_HUMAN	ATP synthase subunit beta, mitochondrial (EC 7.1.2.2) (ATP synthase F1 subunit beta)	0.00864206	0.454494	1.35891	Up
sp|P23368|MAOM_HUMAN	P23368	MAOM_HUMAN	NAD-dependent malic enzyme, mitochondrial (NAD-ME) (EC 1.1.1.38) (Malic enzyme 2)	0.0120816	0.465947	1.35919	Up
sp|P13645|K1C10_HUMAN	P13645	K1C10_HUMAN	Keratin, type I cytoskeletal 10 (Cytokeratin-10) (CK-10) (Keratin-10) (K10)	0.0397858	0.554605	1.44347	Up
sp|P02533|K1C14_HUMAN	P02533	K1C14_HUMAN	Keratin, type I cytoskeletal 14 (Cytokeratin-14) (CK-14) (Keratin-14) (K14)	0.0140834	0.407362	1.45587	Up
sp|P68366|TBA4A_HUMAN	P68366	TBA4A_HUMAN	Tubulin alpha-4A chain (Alpha-tubulin 1) (Testis-specific alpha-tubulin) (Tubulin H2-alpha) (Tubulin alpha-1 chain)	0.0451178	0.580014	1.4796	Up
sp|Q13155|AIMP2_HUMAN	Q13155	AIMP2_HUMAN	Aminoacyl tRNA synthase complex-interacting multifunctional protein 2 (Multisynthase complex auxiliary component p38) (Protein JTV-1)	0.0206348	0.450462	1.52938	Up
sp|P51572|BAP31_HUMAN	P51572	BAP31_HUMAN	B-cell receptor-associated protein 31 (BCR-associated protein 31) (Bap31) (6C6-AG tumor-associated antigen) (Protein CDM) (p28)	0.0386928	0.559595	1.53861	Up
sp|Q96EL3|RM53_HUMAN	Q96EL3	RM53_HUMAN	39S ribosomal protein L53, mitochondrial (L53mt) (MRP-L53) (Mitochondrial large ribosomal subunit protein mL53)	0.0266842	0.467781	1.54237	Up
sp|O94925|GLSK_HUMAN	O94925	GLSK_HUMAN	Glutaminase kidney isoform, mitochondrial (GLS) (EC 3.5.1.2) (K-glutaminase) (L-glutamine amidohydrolase) [Cleaved into: Glutaminase kidney isoform, mitochondrial 68 kDa chain; Glutaminase kidney isoform, mitochondrial 65 kDa chain]	0.0120893	0.451204	1.65185	Up
sp|Q16401|PSMD5_HUMAN	Q16401	PSMD5_HUMAN	26S proteasome non-ATPase regulatory subunit 5 (26S protease subunit S5 basic) (26S proteasome subunit S5B)	0.0123472	0.446427	1.79003	Up
sp|P11413|G6PD_HUMAN	P11413	G6PD_HUMAN	Glucose-6-phosphate 1-dehydrogenase (G6PD) (EC 1.1.1.49)	0.0175708	0.432542	1.81163	Up
sp|Q04695|K1C17_HUMAN	Q04695	K1C17_HUMAN	Keratin, type I cytoskeletal 17 (39.1) (Cytokeratin-17) (CK-17) (Keratin-17) (K17)	0.0183485	0.424584	1.84487	Up
sp|P04264|K2C1_HUMAN	P04264	K2C1_HUMAN	Keratin, type II cytoskeletal 1 (67 kDa cytokeratin) (Cytokeratin-1) (CK-1) (Hair alpha protein) (Keratin-1) (K1) (Type-II keratin Kb1)	0.0197893	0.448946	1.95791	Up
sp|Q9Y6M1|IF2B2_HUMAN	Q9Y6M1	IF2B2_HUMAN	Insulin-like growth factor 2 mRNA-binding protein 2 (IGF2 mRNA-binding protein 2) (IMP-2) (Hepatocellular carcinoma autoantigen p62) (IGF-II mRNA-binding protein 2) (VICKZ family member 2)	0.000398505	0.15369	2.09195	Up
sp|P30085|KCY_HUMAN	P30085	KCY_HUMAN	UMP-CMP kinase (EC 2.7.4.14) (Deoxycytidylate kinase) (CK) (dCMP kinase) (Nucleoside-diphosphate kinase) (EC 2.7.4.6) (Uridine monophosphate/cytidine monophosphate kinase) (UMP/CMP kinase) (UMP/CMPK)	0.00519329	0.429188	2.29017	Up
sp|Q5D862|FILA2_HUMAN	Q5D862	FILA2_HUMAN	Filaggrin-2 (FLG-2) (Intermediate filament-associated and psoriasis-susceptibility protein) (Ifapsoriasin)	0.0235799	0.454698	2.34922	Up
sp|Q86YZ3|HORN_HUMAN	Q86YZ3	HORN_HUMAN	Hornerin	0.0133508	0.396074	2.50848	Up
sp|Q08431|MFGM_HUMAN	Q08431	MFGM_HUMAN	Lactadherin (Breast epithelial antigen BA46) (HMFG) (MFGM) (Milk fat globule-EGF factor 8) (MFG-E8) (SED1) [Cleaved into: Lactadherin short form; Medin]	0.0042258	0.407438	2.70814	Up

## Sheet: palbociclib
				S/R
Protein	ACC	ID	Protein names	P-Val (0,05)	FDR (0,05)	log2(Ratio) (±1)	Up vs Down
sp|P12277|KCRB_HUMAN	P12277	KCRB_HUMAN	Creatine kinase B-type (EC 2.7.3.2) (Brain creatine kinase) (B-CK) (Creatine kinase B chain) (Creatine phosphokinase B-type) (CPK-B)	0.004389	0.110393	4.23687	Up
sp|Q8WUY1|THEM6_HUMAN	Q8WUY1	THEM6_HUMAN	Protein THEM6 (Mesenchymal stem cell protein DSCD75) (Thioesterase superfamily member 6)	0.00247287	0.0953705	2.8924	Up
sp|O60218|AK1BA_HUMAN	O60218	AK1BA_HUMAN	Aldo-keto reductase family 1 member B10 (EC 1.1.1.300) (EC 1.1.1.54) (ARL-1) (Aldose reductase-like) (Aldose reductase-related protein) (ARP) (hARP) (Small intestine reductase) (SI reductase)	0.000885231	0.085351	2.82744	Up
sp|Q12864|CAD17_HUMAN	Q12864	CAD17_HUMAN	Cadherin-17 (Intestinal peptide-associated transporter HPT-1) (Liver-intestine cadherin) (LI-cadherin)	0.00177652	0.0856429	2.69703	Up
sp|O75608|LYPA1_HUMAN	O75608	LYPA1_HUMAN	Acyl-protein thioesterase 1 (APT-1) (hAPT1) (EC 3.1.2.-) (Lysophospholipase 1) (Lysophospholipase I) (LPL-I) (LysoPLA I)	0.00240909	0.0961144	2.67552	Up
sp|P17931|LEG3_HUMAN	P17931	LEG3_HUMAN	Galectin-3 (Gal-3) (35 kDa lectin) (Carbohydrate-binding protein 35) (CBP 35) (Galactose-specific lectin 3) (Galactoside-binding protein) (GALBP) (IgE-binding protein) (L-31) (Laminin-binding protein) (Lectin L-29) (Mac-2 antigen)	0.00588245	0.121536	2.55602	Up
sp|P04075|ALDOA_HUMAN	P04075	ALDOA_HUMAN	Fructose-bisphosphate aldolase A (EC 4.1.2.13) (Lung cancer antigen NY-LU-1) (Muscle-type aldolase)	0.00636773	0.122791	2.31793	Up
sp|P35558|PCKGC_HUMAN	P35558	PCKGC_HUMAN	Phosphoenolpyruvate carboxykinase, cytosolic [GTP] (PEPCK-C) (EC 4.1.1.32) (Serine-protein kinase PCK1) (EC 2.7.11.-)	0.00129585	0.0999534	2.28946	Up
sp|P25815|S100P_HUMAN	P25815	S100P_HUMAN	Protein S100-P (Migration-inducing gene 9 protein) (MIG9) (Protein S100-E) (S100 calcium-binding protein P)	0.000124075	0.0358887	2.26158	Up
sp|Q9Y6D5|BIG2_HUMAN	Q9Y6D5	BIG2_HUMAN	Brefeldin A-inhibited guanine nucleotide-exchange protein 2 (Brefeldin A-inhibited GEP 2) (ADP-ribosylation factor guanine nucleotide-exchange factor 2)	0.0117233	0.154135	2.14883	Up
sp|P06733|ENOA_HUMAN	P06733	ENOA_HUMAN	Alpha-enolase (EC 4.2.1.11) (2-phospho-D-glycerate hydro-lyase) (C-myc promoter-binding protein) (Enolase 1) (MBP-1) (MPB-1) (Non-neural enolase) (NNE) (Phosphopyruvate hydratase) (Plasminogen-binding protein)	0.0328811	0.206758	2.13965	Up
sp|P48449|LSS_HUMAN	P48449	LSS_HUMAN	Lanosterol synthase (EC 5.4.99.7) (2,3-epoxysqualene--lanosterol cyclase) (Oxidosqualene--lanosterol cyclase) (OSC) (hOSC)	0.0121026	0.157334	2.11299	Up
sp|P26368|U2AF2_HUMAN	P26368	U2AF2_HUMAN	Splicing factor U2AF 65 kDa subunit (U2 auxiliary factor 65 kDa subunit) (hU2AF(65)) (hU2AF65) (U2 snRNP auxiliary factor large subunit)	0.0190144	0.17054	2.11044	Up
sp|O75367|H2AY_HUMAN	O75367	H2AY_HUMAN	Core histone macro-H2A.1 (Histone macroH2A1) (mH2A1) (Histone H2A.y) (H2A/y) (Medulloblastoma antigen MU-MB-50.205)	0.0242241	0.179662	2.06807	Up
sp|P00338|LDHA_HUMAN	P00338	LDHA_HUMAN	L-lactate dehydrogenase A chain (LDH-A) (EC 1.1.1.27) (Cell proliferation-inducing gene 19 protein) (LDH muscle subunit) (LDH-M) (Renal carcinoma antigen NY-REN-59)	0.00907919	0.13297	2.05018	Up
sp|Q99795|GPA33_HUMAN	Q99795	GPA33_HUMAN	Cell surface A33 antigen (Glycoprotein A33)	0.0368158	0.21405	2.031	Up
sp|P07737|PROF1_HUMAN	P07737	PROF1_HUMAN	Profilin-1 (Epididymis tissue protein Li 184a) (Profilin I)	0.00225765	0.0932893	2.02579	Up
sp|O95994|AGR2_HUMAN	O95994	AGR2_HUMAN	Anterior gradient protein 2 homolog (AG-2) (hAG-2) (HPC8) (Secreted cement gland protein XAG-2 homolog)	0.00145082	0.0932556	2.02448	Up
sp|P54868|HMCS2_HUMAN	P54868	HMCS2_HUMAN	Hydroxymethylglutaryl-CoA synthase, mitochondrial (HMG-CoA synthase) (EC 2.3.3.10) (3-hydroxy-3-methylglutaryl coenzyme A synthase)	0.00974489	0.137498	1.97046	Up
sp|P49321|NASP_HUMAN	P49321	NASP_HUMAN	Nuclear autoantigenic sperm protein (NASP)	0.0459678	0.233266	1.89912	Up
sp|Q9H299|SH3L3_HUMAN	Q9H299	SH3L3_HUMAN	SH3 domain-binding glutamic acid-rich-like protein 3 (SH3 domain-binding protein 1) (SH3BP-1)	0.00371818	0.113209	1.87409	Up
sp|Q92597|NDRG1_HUMAN	Q92597	NDRG1_HUMAN	Protein NDRG1 (Differentiation-related gene 1 protein) (DRG-1) (N-myc downstream-regulated gene 1 protein) (Nickel-specific induction protein Cap43) (Reducing agents and tunicamycin-responsive protein) (RTP) (Rit42)	0.0416503	0.226241	1.86536	Up
sp|P52895|AK1C2_HUMAN	P52895	AK1C2_HUMAN	Aldo-keto reductase family 1 member C2 (EC 1.-.-.-) (EC 1.1.1.112) (EC 1.1.1.209) (EC 1.1.1.53) (EC 1.1.1.62) (EC 1.3.1.20) (3-alpha-HSD3) (Chlordecone reductase homolog HAKRD) (Dihydrodiol dehydrogenase 2) (DD-2) (DD2) (Dihydrodiol dehydrogenase/bile acid-binding protein) (DD/BABP) (Type III 3-alpha-hydroxysteroid dehydrogenase) (EC 1.1.1.357)	0.0417762	0.225865	1.83633	Up
sp|P52758|RIDA_HUMAN	P52758	RIDA_HUMAN	2-iminobutanoate/2-iminopropanoate deaminase (EC 3.5.99.10) (14.5 kDa translational inhibitor protein) (hp14.5) (p14.5) (Heat-responsive protein 12) (Reactive intermediate imine deaminase A homolog) (Translation inhibitor L-PSP ribonuclease) (UK114 antigen homolog)	0.00190981	0.0818391	1.81805	Up
sp|P62316|SMD2_HUMAN	P62316	SMD2_HUMAN	Small nuclear ribonucleoprotein Sm D2 (Sm-D2) (snRNP core protein D2)	0.0252834	0.182831	1.76683	Up
sp|Q9HC38|GLOD4_HUMAN	Q9HC38	GLOD4_HUMAN	Glyoxalase domain-containing protein 4	0.0209803	0.177184	1.75864	Up
sp|P23381|SYWC_HUMAN	P23381	SYWC_HUMAN	Tryptophan--tRNA ligase, cytoplasmic (EC 6.1.1.2) (Interferon-induced protein 53) (IFP53) (Tryptophanyl-tRNA synthetase) (TrpRS) (hWRS) [Cleaved into: T1-TrpRS; T2-TrpRS]	0.0205536	0.174856	1.72206	Up
sp|P63241|IF5A1_HUMAN	P63241	IF5A1_HUMAN	Eukaryotic translation initiation factor 5A-1 (eIF-5A-1) (eIF-5A1) (Eukaryotic initiation factor 5A isoform 1) (eIF-5A) (Rev-binding factor) (eIF-4D)	5.52221e-05	0.031946	1.71114	Up
sp|P28070|PSB4_HUMAN	P28070	PSB4_HUMAN	Proteasome subunit beta type-4 (26 kDa prosomal protein) (HsBPROS26) (PROS-26) (Macropain beta chain) (Multicatalytic endopeptidase complex beta chain) (Proteasome beta chain) (Proteasome chain 3) (HsN3)	0.00290852	0.101974	1.67875	Up
sp|P17987|TCPA_HUMAN	P17987	TCPA_HUMAN	T-complex protein 1 subunit alpha (TCP-1-alpha) (CCT-alpha)	0.00296379	0.100856	1.6732	Up
sp|P04080|CYTB_HUMAN	P04080	CYTB_HUMAN	Cystatin-B (CPI-B) (Liver thiol proteinase inhibitor) (Stefin-B)	0.00505566	0.119375	1.66756	Up
sp|P61019|RAB2A_HUMAN	P61019	RAB2A_HUMAN	Ras-related protein Rab-2A	0.00415431	0.109239	1.66198	Up
sp|P28072|PSB6_HUMAN	P28072	PSB6_HUMAN	Proteasome subunit beta type-6 (EC 3.4.25.1) (Macropain delta chain) (Multicatalytic endopeptidase complex delta chain) (Proteasome delta chain) (Proteasome subunit Y)	0.005754	0.121043	1.63836	Up
sp|P60866|RS20_HUMAN	P60866	RS20_HUMAN	40S ribosomal protein S20 (Small ribosomal subunit protein uS10)	0.0229433	0.179361	1.6242	Up
sp|Q99832|TCPH_HUMAN	Q99832	TCPH_HUMAN	T-complex protein 1 subunit eta (TCP-1-eta) (CCT-eta) (HIV-1 Nef-interacting protein) [Cleaved into: T-complex protein 1 subunit eta, N-terminally processed]	0.0188008	0.17128	1.61584	Up
sp|O43491|E41L2_HUMAN	O43491	E41L2_HUMAN	Band 4.1-like protein 2 (Erythrocyte membrane protein band 4.1-like 2) (Generally expressed protein 4.1) (4.1G)	0.0278973	0.19562	1.60684	Up
sp|Q9ULZ3|ASC_HUMAN	Q9ULZ3	ASC_HUMAN	Apoptosis-associated speck-like protein containing a CARD (hASC) (Caspase recruitment domain-containing protein 5) (PYD and CARD domain-containing protein) (Target of methylation-induced silencing 1)	0.0170267	0.166948	1.60088	Up
sp|O14745|NHRF1_HUMAN	O14745	NHRF1_HUMAN	Na(+)/H(+) exchange regulatory cofactor NHE-RF1 (NHERF-1) (Ezrin-radixin-moesin-binding phosphoprotein 50) (EBP50) (Regulatory cofactor of Na(+)/H(+) exchanger) (Sodium-hydrogen exchanger regulatory factor 1) (Solute carrier family 9 isoform A3 regulatory factor 1)	0.00528909	0.11999	1.59404	Up
sp|P11940|PABP1_HUMAN	P11940	PABP1_HUMAN	Polyadenylate-binding protein 1 (PABP-1) (Poly(A)-binding protein 1)	0.0215928	0.177184	1.57921	Up
sp|P49327|FAS_HUMAN	P49327	FAS_HUMAN	Fatty acid synthase (EC 2.3.1.85) (Type I fatty acid synthase) [Includes: [Acyl-carrier-protein] S-acetyltransferase (EC 2.3.1.38); [Acyl-carrier-protein] S-malonyltransferase (EC 2.3.1.39); 3-oxoacyl-[acyl-carrier-protein] synthase (EC 2.3.1.41); 3-oxoacyl-[acyl-carrier-protein] reductase (EC 1.1.1.100); 3-hydroxyacyl-[acyl-carrier-protein] dehydratase (EC 4.2.1.59); Enoyl-[acyl-carrier-protein]…	0.0249059	0.18238	1.5745	Up
sp|P63104|1433Z_HUMAN	P63104	1433Z_HUMAN	14-3-3 protein zeta/delta (Protein kinase C inhibitor protein 1) (KCIP-1)	0.0154261	0.165259	1.56896	Up
sp|Q9BRA2|TXD17_HUMAN	Q9BRA2	TXD17_HUMAN	Thioredoxin domain-containing protein 17 (14 kDa thioredoxin-related protein) (TRP14) (Protein 42-9-9) (Thioredoxin-like protein 5)	0.00506411	0.117184	1.54905	Up
sp|P05026|AT1B1_HUMAN	P05026	AT1B1_HUMAN	Sodium/potassium-transporting ATPase subunit beta-1 (Sodium/potassium-dependent ATPase subunit beta-1)	0.000191549	0.0316603	1.53765	Up
sp|P56470|LEG4_HUMAN	P56470	LEG4_HUMAN	Galectin-4 (Gal-4) (Antigen NY-CO-27) (L-36 lactose-binding protein) (L36LBP) (Lactose-binding lectin 4)	0.00609862	0.123791	1.53154	Up
sp|Q9P2R7|SUCB1_HUMAN	Q9P2R7	SUCB1_HUMAN	Succinate--CoA ligase [ADP-forming] subunit beta, mitochondrial (EC 6.2.1.5) (ATP-specific succinyl-CoA synthetase subunit beta) (A-SCS) (Succinyl-CoA synthetase beta-A chain) (SCS-betaA)	0.00879015	0.132081	1.52754	Up
sp|P35613|BASI_HUMAN	P35613	BASI_HUMAN	Basigin (5F7) (Collagenase stimulatory factor) (Extracellular matrix metalloproteinase inducer) (EMMPRIN) (Hepatoma-associated antigen) (HAb18G) (Leukocyte activation antigen M6) (OK blood group antigen) (Tumor cell-derived collagenase stimulatory factor) (TCSF) (CD antigen CD147)	0.0211419	0.17598	1.51	Up
sp|Q9ULC5|ACSL5_HUMAN	Q9ULC5	ACSL5_HUMAN	Long-chain-fatty-acid--CoA ligase 5 (EC 6.2.1.3) (Arachidonate--CoA ligase) (EC 6.2.1.15) (Long-chain acyl-CoA synthetase 5) (LACS 5)	0.00183631	0.0849845	1.5031	Up
sp|Q01105|SET_HUMAN	Q01105	SET_HUMAN	Protein SET (HLA-DR-associated protein II) (Inhibitor of granzyme A-activated DNase) (IGAAD) (PHAPII) (Phosphatase 2A inhibitor I2PP2A) (I-2PP2A) (Template-activating factor I) (TAF-I)	0.0184879	0.171124	1.49899	Up
sp|P62258|1433E_HUMAN	P62258	1433E_HUMAN	14-3-3 protein epsilon (14-3-3E)	0.00411882	0.113464	1.48799	Up
sp|Q9Y617|SERC_HUMAN	Q9Y617	SERC_HUMAN	Phosphoserine aminotransferase (EC 2.6.1.52) (Phosphohydroxythreonine aminotransferase) (PSAT)	0.00128752	0.106405	1.48516	Up
sp|Q92896|GSLG1_HUMAN	Q92896	GSLG1_HUMAN	Golgi apparatus protein 1 (CFR-1) (Cysteine-rich fibroblast growth factor receptor) (E-selectin ligand 1) (ESL-1) (Golgi sialoglycoprotein MG-160)	0.0483266	0.234932	1.47123	Up
sp|P37802|TAGL2_HUMAN	P37802	TAGL2_HUMAN	Transgelin-2 (Epididymis tissue protein Li 7e) (SM22-alpha homolog)	0.00569305	0.121979	1.4627	Up
sp|Q5JTV8|TOIP1_HUMAN	Q5JTV8	TOIP1_HUMAN	Torsin-1A-interacting protein 1 (Lamin-associated protein 1B) (LAP1B)	0.0326843	0.206643	1.44473	Up
sp|Q15436|SC23A_HUMAN	Q15436	SC23A_HUMAN	Protein transport protein Sec23A (hSec23A) (SEC23-related protein A)	0.0278494	0.196474	1.43976	Up
sp|P06703|S10A6_HUMAN	P06703	S10A6_HUMAN	Protein S100-A6 (Calcyclin) (Growth factor-inducible protein 2A9) (MLN 4) (Prolactin receptor-associated protein) (PRA) (S100 calcium-binding protein A6)	0.0497264	0.235793	1.43102	Up
sp|P48163|MAOX_HUMAN	P48163	MAOX_HUMAN	NADP-dependent malic enzyme (NADP-ME) (EC 1.1.1.40) (Malic enzyme 1)	0.0384891	0.216174	1.4273	Up
sp|Q9NPJ3|ACO13_HUMAN	Q9NPJ3	ACO13_HUMAN	Acyl-coenzyme A thioesterase 13 (Acyl-CoA thioesterase 13) (EC 3.1.2.-) (Hotdog-fold thioesterase superfamily member 2) (Palmitoyl-CoA hydrolase) (EC 3.1.2.2) (Thioesterase superfamily member 2) (THEM2) [Cleaved into: Acyl-coenzyme A thioesterase 13, N-terminally processed]	0.0478135	0.234408	1.42204	Up
sp|P30046|DOPD_HUMAN	P30046	DOPD_HUMAN	D-dopachrome decarboxylase (EC 4.1.1.84) (D-dopachrome tautomerase) (Phenylpyruvate tautomerase II)	0.0107754	0.146672	1.41743	Up
sp|P0DMV9|HS71B_HUMAN	P0DMV9	HS71B_HUMAN	Heat shock 70 kDa protein 1B (Heat shock 70 kDa protein 2) (HSP70-2) (HSP70.2)	2.27986e-05	0.026378	1.41742	Up
sp|P06744|G6PI_HUMAN	P06744	G6PI_HUMAN	Glucose-6-phosphate isomerase (GPI) (EC 5.3.1.9) (Autocrine motility factor) (AMF) (Neuroleukin) (NLK) (Phosphoglucose isomerase) (PGI) (Phosphohexose isomerase) (PHI) (Sperm antigen 36) (SA-36)	0.00451409	0.111124	1.41503	Up
sp|P49368|TCPG_HUMAN	P49368	TCPG_HUMAN	T-complex protein 1 subunit gamma (TCP-1-gamma) (CCT-gamma) (hTRiC5)	0.00771505	0.127519	1.41106	Up
sp|P26196|DDX6_HUMAN	P26196	DDX6_HUMAN	Probable ATP-dependent RNA helicase DDX6 (EC 3.6.4.13) (ATP-dependent RNA helicase p54) (DEAD box protein 6) (Oncogene RCK)	0.000599851	0.0771141	1.40485	Up
sp|P30050|RL12_HUMAN	P30050	RL12_HUMAN	60S ribosomal protein L12 (Large ribosomal subunit protein uL11)	0.0077022	0.129151	1.3721	Up
sp|P06748|NPM_HUMAN	P06748	NPM_HUMAN	Nucleophosmin (NPM) (Nucleolar phosphoprotein B23) (Nucleolar protein NO38) (Numatrin)	0.00881538	0.130762	1.36222	Up
sp|Q9Y3I0|RTCB_HUMAN	Q9Y3I0	RTCB_HUMAN	RNA-splicing ligase RtcB homolog (EC 6.5.1.8) (3'-phosphate/5'-hydroxy nucleic acid ligase)	0.0149026	0.164213	1.3621	Up
sp|Q99497|PARK7_HUMAN	Q99497	PARK7_HUMAN	Parkinson disease protein 7 (Maillard deglycase) (Oncogene DJ1) (Parkinsonism-associated deglycase) (Protein DJ-1) (DJ-1) (Protein/nucleic acid deglycase DJ-1) (EC 3.1.2.-) (EC 3.5.1.-) (EC 3.5.1.124)	0.0390596	0.218319	1.28357	Up
sp|P05023|AT1A1_HUMAN	P05023	AT1A1_HUMAN	Sodium/potassium-transporting ATPase subunit alpha-1 (Na(+)/K(+) ATPase alpha-1 subunit) (EC 7.2.2.13) (Sodium pump subunit alpha-1)	0.00704943	0.129463	1.26463	Up
sp|Q9BR76|COR1B_HUMAN	Q9BR76	COR1B_HUMAN	Coronin-1B (Coronin-2)	0.018708	0.171787	1.26241	Up
sp|P30626|SORCN_HUMAN	P30626	SORCN_HUMAN	Sorcin (22 kDa protein) (CP-22) (CP22) (V19)	0.0472568	0.233658	1.26131	Up
sp|Q9Y365|STA10_HUMAN	Q9Y365	STA10_HUMAN	START domain-containing protein 10 (StARD10) (Antigen NY-CO-28) (PCTP-like protein) (PCTP-L) (Serologically defined colon cancer antigen 28) (StAR-related lipid transfer protein 10)	0.0139818	0.16851	1.24132	Up
sp|P62857|RS28_HUMAN	P62857	RS28_HUMAN	40S ribosomal protein S28 (Small ribosomal subunit protein eS28)	0.000174259	0.033603	1.22491	Up
sp|P22307|SCP2_HUMAN	P22307	SCP2_HUMAN	Sterol carrier protein 2 (SCP-2) (Acetyl-CoA C-myristoyltransferase) (EC 2.3.1.155) (Non-specific lipid-transfer protein) (NSL-TP) (Propanoyl-CoA C-acyltransferase) (EC 2.3.1.176) (SCP-2/3-oxoacyl-CoA thiolase) (SCP-2/thiolase) (EC 2.3.1.16) (SCP-chi) (SCPX) (Sterol carrier protein X) (SCP-X) (Straight-chain acyl-CoA oxidase) (SCOX)	0.0356405	0.213658	1.22364	Up
sp|Q06210|GFPT1_HUMAN	Q06210	GFPT1_HUMAN	Glutamine--fructose-6-phosphate aminotransferase [isomerizing] 1 (EC 2.6.1.16) (D-fructose-6-phosphate amidotransferase 1) (Glutamine:fructose-6-phosphate amidotransferase 1) (GFAT 1) (GFAT1) (Hexosephosphate aminotransferase 1)	5.96886e-05	0.0230199	1.21853	Up
sp|Q01469|FABP5_HUMAN	Q01469	FABP5_HUMAN	Fatty acid-binding protein 5 (Epidermal-type fatty acid-binding protein) (E-FABP) (Fatty acid-binding protein, epidermal) (Psoriasis-associated fatty acid-binding protein homolog) (PA-FABP)	0.00756492	0.128715	1.21185	Up
sp|P50990|TCPQ_HUMAN	P50990	TCPQ_HUMAN	T-complex protein 1 subunit theta (TCP-1-theta) (CCT-theta) (Chaperonin containing T-complex polypeptide 1 subunit 8) (Renal carcinoma antigen NY-REN-15)	0.00705725	0.127582	1.20952	Up
sp|P09972|ALDOC_HUMAN	P09972	ALDOC_HUMAN	Fructose-bisphosphate aldolase C (EC 4.1.2.13) (Brain-type aldolase)	0.0142405	0.166427	1.2012	Up
sp|P60842|IF4A1_HUMAN	P60842	IF4A1_HUMAN	Eukaryotic initiation factor 4A-I (eIF-4A-I) (eIF4A-I) (EC 3.6.4.13) (ATP-dependent RNA helicase eIF4A-1)	0.00145128	0.0883752	1.20097	Up
sp|Q99729|ROAA_HUMAN	Q99729	ROAA_HUMAN	Heterogeneous nuclear ribonucleoprotein A/B (hnRNP A/B) (APOBEC1-binding protein 1) (ABBP-1)	0.0251954	0.18334	1.16858	Up
sp|P51991|ROA3_HUMAN	P51991	ROA3_HUMAN	Heterogeneous nuclear ribonucleoprotein A3 (hnRNP A3)	0.0309361	0.206896	1.14914	Up
sp|P20700|LMNB1_HUMAN	P20700	LMNB1_HUMAN	Lamin-B1	0.0162235	0.170642	1.14231	Up
sp|P51659|DHB4_HUMAN	P51659	DHB4_HUMAN	Peroxisomal multifunctional enzyme type 2 (MFE-2) (17-beta-hydroxysteroid dehydrogenase 4) (17-beta-HSD 4) (D-bifunctional protein) (DBP) (Multifunctional protein 2) (MFP-2) (Short chain dehydrogenase/reductase family 8C member 1) [Cleaved into: (3R)-hydroxyacyl-CoA dehydrogenase (EC 1.1.1.n12); Enoyl-CoA hydratase 2 (EC 4.2.1.107) (EC 4.2.1.119) (3-alpha,7-alpha,12-alpha-trihydroxy-5-beta-choles…	0.0234323	0.176047	1.14186	Up
sp|P11586|C1TC_HUMAN	P11586	C1TC_HUMAN	C-1-tetrahydrofolate synthase, cytoplasmic (C1-THF synthase) (Epididymis secretory sperm binding protein) [Cleaved into: C-1-tetrahydrofolate synthase, cytoplasmic, N-terminally processed] [Includes: Methylenetetrahydrofolate dehydrogenase (EC 1.5.1.5); Methenyltetrahydrofolate cyclohydrolase (EC 3.5.4.9); Formyltetrahydrofolate synthetase (EC 6.3.4.3)]	0.0359295	0.211018	1.13349	Up
sp|Q9NR19|ACSA_HUMAN	Q9NR19	ACSA_HUMAN	Acetyl-coenzyme A synthetase, cytoplasmic (EC 6.2.1.1) (Acetate--CoA ligase) (Acetyl-CoA synthetase) (ACS) (AceCS) (Acetyl-CoA synthetase 1) (AceCS1) (Acyl-CoA synthetase short-chain family member 2) (Acyl-activating enzyme) (Propionate--CoA ligase) (EC 6.2.1.17)	0.0336789	0.209497	1.13004	Up
sp|P18754|RCC1_HUMAN	P18754	RCC1_HUMAN	Regulator of chromosome condensation (Cell cycle regulatory protein) (Chromosome condensation protein 1)	0.0231632	0.177482	1.11891	Up
sp|P61978|HNRPK_HUMAN	P61978	HNRPK_HUMAN	Heterogeneous nuclear ribonucleoprotein K (hnRNP K) (Transformation up-regulated nuclear protein) (TUNP)	0.0492993	0.2357	1.10685	Up
sp|P78371|TCPB_HUMAN	P78371	TCPB_HUMAN	T-complex protein 1 subunit beta (TCP-1-beta) (CCT-beta)	0.00328867	0.105694	1.10446	Up
sp|Q9UMS4|PRP19_HUMAN	Q9UMS4	PRP19_HUMAN	Pre-mRNA-processing factor 19 (EC 2.3.2.27) (Nuclear matrix protein 200) (PRP19/PSO4 homolog) (hPso4) (RING-type E3 ubiquitin transferase PRP19) (Senescence evasion factor)	0.00410187	0.115753	1.06452	Up
sp|Q16851|UGPA_HUMAN	Q16851	UGPA_HUMAN	UTP--glucose-1-phosphate uridylyltransferase (EC 2.7.7.9) (UDP-glucose pyrophosphorylase) (UDPGP) (UGPase)	0.00809021	0.130005	1.05914	Up
sp|O60763|USO1_HUMAN	O60763	USO1_HUMAN	General vesicular transport factor p115 (Protein USO1 homolog) (Transcytosis-associated protein) (TAP) (Vesicle-docking protein)	0.0470416	0.235615	1.05909	Up
sp|O95571|ETHE1_HUMAN	O95571	ETHE1_HUMAN	Persulfide dioxygenase ETHE1, mitochondrial (EC 1.13.11.18) (Ethylmalonic encephalopathy protein 1) (Hepatoma subtracted clone one protein) (Sulfur dioxygenase ETHE1)	0.0460054	0.231427	1.05701	Up
sp|Q8WUM4|PDC6I_HUMAN	Q8WUM4	PDC6I_HUMAN	Programmed cell death 6-interacting protein (PDCD6-interacting protein) (ALG-2-interacting protein 1) (ALG-2-interacting protein X) (Hp95)	0.00712201	0.126772	1.0381	Up
sp|P16152|CBR1_HUMAN	P16152	CBR1_HUMAN	Carbonyl reductase [NADPH] 1 (EC 1.1.1.184) (15-hydroxyprostaglandin dehydrogenase [NADP(+)]) (EC 1.1.1.196) (EC 1.1.1.197) (20-beta-hydroxysteroid dehydrogenase) (NADPH-dependent carbonyl reductase 1) (Prostaglandin 9-ketoreductase) (PG-9-KR) (Prostaglandin-E(2) 9-reductase) (EC 1.1.1.189) (Short chain dehydrogenase/reductase family 21C member 1)	0.000682718	0.0789905	1.03087	Up
sp|O75083|WDR1_HUMAN	O75083	WDR1_HUMAN	WD repeat-containing protein 1 (Actin-interacting protein 1) (AIP1) (NORI-1)	0.00461526	0.111247	1.0295	Up
sp|P39019|RS19_HUMAN	P39019	RS19_HUMAN	40S ribosomal protein S19 (Small ribosomal subunit protein eS19)	0.00263393	0.0952331	1.02629	Up
sp|O60701|UGDH_HUMAN	O60701	UGDH_HUMAN	UDP-glucose 6-dehydrogenase (UDP-Glc dehydrogenase) (UDP-GlcDH) (UDPGDH) (EC 1.1.1.22)	0.0442855	0.228742	1.0069	Up
sp|Q14847|LASP1_HUMAN	Q14847	LASP1_HUMAN	LIM and SH3 domain protein 1 (LASP-1) (Metastatic lymph node gene 50 protein) (MLN 50)	0.0166123	0.171611	1.00337	Up
sp|P54819|KAD2_HUMAN	P54819	KAD2_HUMAN	Adenylate kinase 2, mitochondrial (AK 2) (EC 2.7.4.3) (ATP-AMP transphosphorylase 2) (ATP:AMP phosphotransferase) (Adenylate monophosphate kinase) [Cleaved into: Adenylate kinase 2, mitochondrial, N-terminally processed]	0.014638	0.164429	0.994003	Up
sp|O43707|ACTN4_HUMAN	O43707	ACTN4_HUMAN	Alpha-actinin-4 (Non-muscle alpha-actinin 4)	0.0195904	0.173023	0.976652	Up
sp|P04632|CPNS1_HUMAN	P04632	CPNS1_HUMAN	Calpain small subunit 1 (CSS1) (Calcium-activated neutral proteinase small subunit) (CANP small subunit) (Calcium-dependent protease small subunit) (CDPS) (Calcium-dependent protease small subunit 1) (Calpain regulatory subunit)	0.0264303	0.189937	0.969057	Up
sp|P48643|TCPE_HUMAN	P48643	TCPE_HUMAN	T-complex protein 1 subunit epsilon (TCP-1-epsilon) (CCT-epsilon)	0.00547165	0.121744	0.954855	Up
sp|O94905|ERLN2_HUMAN	O94905	ERLN2_HUMAN	Erlin-2 (Endoplasmic reticulum lipid raft-associated protein 2) (Stomatin-prohibitin-flotillin-HflC/K domain-containing protein 2) (SPFH domain-containing protein 2)	0.00814653	0.129117	0.951765	Up
sp|P31942|HNRH3_HUMAN	P31942	HNRH3_HUMAN	Heterogeneous nuclear ribonucleoprotein H3 (hnRNP H3) (Heterogeneous nuclear ribonucleoprotein 2H9) (hnRNP 2H9)	0.0427561	0.226921	0.936297	Up
sp|P09327|VILI_HUMAN	P09327	VILI_HUMAN	Villin-1	0.0125275	0.159278	0.930378	Up
sp|P84103|SRSF3_HUMAN	P84103	SRSF3_HUMAN	Serine/arginine-rich splicing factor 3 (Pre-mRNA-splicing factor SRP20) (Splicing factor, arginine/serine-rich 3)	0.00401592	0.119139	0.922227	Up
sp|P27144|KAD4_HUMAN	P27144	KAD4_HUMAN	Adenylate kinase 4, mitochondrial (AK 4) (EC 2.7.4.10) (EC 2.7.4.6) (Adenylate kinase 3-like) (GTP:AMP phosphotransferase AK4)	0.0356519	0.212625	0.921924	Up
sp|Q00839|HNRPU_HUMAN	Q00839	HNRPU_HUMAN	Heterogeneous nuclear ribonucleoprotein U (hnRNP U) (GRIP120) (Nuclear p120 ribonucleoprotein) (Scaffold-attachment factor A) (SAF-A) (p120) (pp120)	0.0497738	0.235054	0.916452	Up
sp|Q14764|MVP_HUMAN	Q14764	MVP_HUMAN	Major vault protein (MVP) (Lung resistance-related protein)	0.0398222	0.219402	0.914126	Up
sp|Q9NR45|SIAS_HUMAN	Q9NR45	SIAS_HUMAN	Sialic acid synthase (N-acetylneuraminate synthase) (EC 2.5.1.56) (N-acetylneuraminate-9-phosphate synthase) (EC 2.5.1.57) (N-acetylneuraminic acid phosphate synthase) (N-acetylneuraminic acid synthase)	0.0450783	0.22976	0.90292	Up
sp|P25786|PSA1_HUMAN	P25786	PSA1_HUMAN	Proteasome subunit alpha type-1 (30 kDa prosomal protein) (PROS-30) (Macropain subunit C2) (Multicatalytic endopeptidase complex subunit C2) (Proteasome component C2) (Proteasome nu chain)	0.0446589	0.22863	0.900055	Up
sp|Q96HE7|ERO1A_HUMAN	Q96HE7	ERO1A_HUMAN	ERO1-like protein alpha (ERO1-L) (ERO1-L-alpha) (EC 1.8.4.-) (Endoplasmic oxidoreductin-1-like protein) (Endoplasmic reticulum oxidoreductase alpha) (Oxidoreductin-1-L-alpha)	0.0245152	0.180663	0.898887	Up
sp|P52209|6PGD_HUMAN	P52209	6PGD_HUMAN	6-phosphogluconate dehydrogenase, decarboxylating (EC 1.1.1.44)	0.0125865	0.158289	0.897749	Up
sp|Q96FQ6|S10AG_HUMAN	Q96FQ6	S10AG_HUMAN	Protein S100-A16 (Aging-associated gene 13 protein) (Protein S100-F) (S100 calcium-binding protein A16)	0.033651	0.210455	0.892904	Up
sp|P55072|TERA_HUMAN	P55072	TERA_HUMAN	Transitional endoplasmic reticulum ATPase (TER ATPase) (EC 3.6.4.6) (15S Mg(2+)-ATPase p97 subunit) (Valosin-containing protein) (VCP)	0.00253155	0.0944839	0.873612	Up
sp|P05198|IF2A_HUMAN	P05198	IF2A_HUMAN	Eukaryotic translation initiation factor 2 subunit 1 (Eukaryotic translation initiation factor 2 subunit alpha) (eIF-2-alpha) (eIF-2A) (eIF-2alpha)	0.000707051	0.0743689	0.866414	Up
sp|P60660|MYL6_HUMAN	P60660	MYL6_HUMAN	Myosin light polypeptide 6 (17 kDa myosin light chain) (LC17) (Myosin light chain 3) (MLC-3) (Myosin light chain alkali 3) (Myosin light chain A3) (Smooth muscle and nonmuscle myosin light chain alkali 6)	0.00149556	0.0865182	0.865446	Up
sp|P26599|PTBP1_HUMAN	P26599	PTBP1_HUMAN	Polypyrimidine tract-binding protein 1 (PTB) (57 kDa RNA-binding protein PPTB-1) (Heterogeneous nuclear ribonucleoprotein I) (hnRNP I)	0.0232719	0.175984	0.865084	Up
sp|P40227|TCPZ_HUMAN	P40227	TCPZ_HUMAN	T-complex protein 1 subunit zeta (TCP-1-zeta) (Acute morphine dependence-related protein 2) (CCT-zeta-1) (HTR3) (Tcp20)	0.00140743	0.0957882	0.854902	Up
sp|Q13347|EIF3I_HUMAN	Q13347	EIF3I_HUMAN	Eukaryotic translation initiation factor 3 subunit I (eIF3i) (Eukaryotic translation initiation factor 3 subunit 2) (TGF-beta receptor-interacting protein 1) (TRIP-1) (eIF-3-beta) (eIF3 p36)	0.0319425	0.205319	0.837407	Up
sp|P17655|CAN2_HUMAN	P17655	CAN2_HUMAN	Calpain-2 catalytic subunit (EC 3.4.22.53) (Calcium-activated neutral proteinase 2) (CANP 2) (Calpain M-type) (Calpain large polypeptide L2) (Calpain-2 large subunit) (Millimolar-calpain) (M-calpain)	0.0151309	0.165155	0.835859	Up
sp|Q7Z406|MYH14_HUMAN	Q7Z406	MYH14_HUMAN	Myosin-14 (Myosin heavy chain 14) (Myosin heavy chain, non-muscle IIc) (Non-muscle myosin heavy chain IIc) (NMHC II-C)	0.027317	0.1939	0.834872	Up
sp|Q6YN16|HSDL2_HUMAN	Q6YN16	HSDL2_HUMAN	Hydroxysteroid dehydrogenase-like protein 2 (EC 1.-.-.-) (Short chain dehydrogenase/reductase family 13C member 1)	0.0031359	0.103664	0.833134	Up
sp|P50991|TCPD_HUMAN	P50991	TCPD_HUMAN	T-complex protein 1 subunit delta (TCP-1-delta) (CCT-delta) (Stimulator of TAR RNA-binding)	0.00171094	0.0860677	0.830011	Up
sp|P42330|AK1C3_HUMAN	P42330	AK1C3_HUMAN	Aldo-keto reductase family 1 member C3 (EC 1.1.1.-) (EC 1.1.1.210) (EC 1.1.1.53) (EC 1.1.1.62) (17-beta-hydroxysteroid dehydrogenase type 5) (17-beta-HSD 5) (3-alpha-HSD type II, brain) (3-alpha-hydroxysteroid dehydrogenase type 2) (3-alpha-HSD type 2) (EC 1.1.1.357) (Chlordecone reductase homolog HAKRb) (Dihydrodiol dehydrogenase 3) (DD-3) (DD3) (Dihydrodiol dehydrogenase type I) (HA1753) (Prost…	0.0189119	0.170946	0.811062	Up
sp|O75131|CPNE3_HUMAN	O75131	CPNE3_HUMAN	Copine-3 (Copine III)	0.00877533	0.133593	0.810132	Up
sp|O60506|HNRPQ_HUMAN	O60506	HNRPQ_HUMAN	Heterogeneous nuclear ribonucleoprotein Q (hnRNP Q) (Glycine- and tyrosine-rich RNA-binding protein) (GRY-RBP) (NS1-associated protein 1) (Synaptotagmin-binding, cytoplasmic RNA-interacting protein)	0.034929	0.212699	0.809368	Up
sp|Q969H8|MYDGF_HUMAN	Q969H8	MYDGF_HUMAN	Myeloid-derived growth factor (MYDGF)	0.0312107	0.205175	0.806528	Up
sp|Q04760|LGUL_HUMAN	Q04760	LGUL_HUMAN	Lactoylglutathione lyase (EC 4.4.1.5) (Aldoketomutase) (Glyoxalase I) (Glx I) (Ketone-aldehyde mutase) (Methylglyoxalase) (S-D-lactoylglutathione methylglyoxal lyase)	0.00170945	0.0899015	0.798245	Up
sp|Q969L2|MAL2_HUMAN	Q969L2	MAL2_HUMAN	Protein MAL2	0.0357006	0.211823	0.791476	Up
sp|P09525|ANXA4_HUMAN	P09525	ANXA4_HUMAN	Annexin A4 (35-beta calcimedin) (Annexin IV) (Annexin-4) (Carbohydrate-binding protein p33/p41) (Chromobindin-4) (Endonexin I) (Lipocortin IV) (P32.5) (PP4-X) (Placental anticoagulant protein II) (PAP-II) (Protein II)	0.00167665	0.0923755	0.791174	Up
sp|Q96C19|EFHD2_HUMAN	Q96C19	EFHD2_HUMAN	EF-hand domain-containing protein D2 (Swiprosin-1)	0.0492794	0.236582	0.782975	Up
sp|Q16778|H2B2E_HUMAN	Q16778	H2B2E_HUMAN	Histone H2B type 2-E (H2B-clustered histone 21) (Histone H2B-GL105) (Histone H2B.q) (H2B/q)	0.0382379	0.215811	0.768907	Up
sp|O15144|ARPC2_HUMAN	O15144	ARPC2_HUMAN	Actin-related protein 2/3 complex subunit 2 (Arp2/3 complex 34 kDa subunit) (p34-ARC)	0.0231507	0.178569	0.763136	Up
sp|P14324|FPPS_HUMAN	P14324	FPPS_HUMAN	Farnesyl pyrophosphate synthase (FPP synthase) (FPS) (EC 2.5.1.10) ((2E,6E)-farnesyl diphosphate synthase) (Dimethylallyltranstransferase) (EC 2.5.1.1) (Farnesyl diphosphate synthase) (Geranyltranstransferase)	0.0107137	0.147569	0.749206	Up
sp|Q9Y3F4|STRAP_HUMAN	Q9Y3F4	STRAP_HUMAN	Serine-threonine kinase receptor-associated protein (MAP activator with WD repeats) (UNR-interacting protein) (WD-40 repeat protein PT-WD)	0.0363284	0.212282	0.747968	Up
sp|P14866|HNRPL_HUMAN	P14866	HNRPL_HUMAN	Heterogeneous nuclear ribonucleoprotein L (hnRNP L)	0.0323287	0.205518	0.735338	Up
sp|Q9UNM6|PSD13_HUMAN	Q9UNM6	PSD13_HUMAN	26S proteasome non-ATPase regulatory subunit 13 (26S proteasome regulatory subunit RPN9) (26S proteasome regulatory subunit S11) (26S proteasome regulatory subunit p40.5)	0.0475086	0.233904	0.724134	Up
sp|Q14166|TTL12_HUMAN	Q14166	TTL12_HUMAN	Tubulin--tyrosine ligase-like protein 12 (Inactive tubulin--tyrosine ligase-like protein 12)	0.0354726	0.213759	0.722409	Up
sp|P02545|LMNA_HUMAN	P02545	LMNA_HUMAN	Prelamin-A/C [Cleaved into: Lamin-A/C (70 kDa lamin) (Renal carcinoma antigen NY-REN-32)]	0.0482661	0.235628	0.718754	Up
sp|Q96G03|PGM2_HUMAN	Q96G03	PGM2_HUMAN	Phosphoglucomutase-2 (PGM 2) (EC 5.4.2.2) (Glucose phosphomutase 2) (Phosphodeoxyribomutase) (Phosphopentomutase) (EC 5.4.2.7)	0.0445831	0.229256	0.710511	Up
sp|Q03154|ACY1_HUMAN	Q03154	ACY1_HUMAN	Aminoacylase-1 (ACY-1) (EC 3.5.1.14) (N-acyl-L-amino-acid amidohydrolase)	0.0182511	0.174517	0.705247	Up
sp|P62333|PRS10_HUMAN	P62333	PRS10_HUMAN	26S proteasome regulatory subunit 10B (26S proteasome AAA-ATPase subunit RPT4) (Proteasome 26S subunit ATPase 6) (Proteasome subunit p42)	0.0172325	0.167546	0.67251	Up
sp|P25788|PSA3_HUMAN	P25788	PSA3_HUMAN	Proteasome subunit alpha type-3 (Macropain subunit C8) (Multicatalytic endopeptidase complex subunit C8) (Proteasome component C8)	0.0151449	0.163763	0.654461	Up
sp|P23396|RS3_HUMAN	P23396	RS3_HUMAN	40S ribosomal protein S3 (EC 4.2.99.18) (Small ribosomal subunit protein uS3)	0.0313466	0.204904	0.653988	Up
sp|Q9NY33|DPP3_HUMAN	Q9NY33	DPP3_HUMAN	Dipeptidyl peptidase 3 (EC 3.4.14.4) (Dipeptidyl aminopeptidase III) (Dipeptidyl arylamidase III) (Dipeptidyl peptidase III) (DPP III) (Enkephalinase B)	0.0378589	0.215777	0.653674	Up
sp|P55769|NH2L1_HUMAN	P55769	NH2L1_HUMAN	NHP2-like protein 1 (High mobility group-like nuclear protein 2 homolog 1) (OTK27) (SNU13 homolog) (hSNU13) (U4/U6.U5 small nuclear ribonucleoprotein SNU13) (U4/U6.U5 tri-snRNP 15.5 kDa protein) [Cleaved into: NHP2-like protein 1, N-terminally processed]	0.0160515	0.170382	0.620719	Up
sp|P00352|AL1A1_HUMAN	P00352	AL1A1_HUMAN	Retinal dehydrogenase 1 (RALDH 1) (RalDH1) (EC 1.2.1.-) (EC 1.2.1.36) (ALDH-E1) (ALHDII) (Aldehyde dehydrogenase family 1 member A1) (Aldehyde dehydrogenase, cytosolic)	0.0490002	0.236222	0.58496	Up
sp|Q03252|LMNB2_HUMAN	Q03252	LMNB2_HUMAN	Lamin-B2	0.0425756	0.228055	0.580518	Up
sp|P53396|ACLY_HUMAN	P53396	ACLY_HUMAN	ATP-citrate synthase (EC 2.3.3.8) (ATP-citrate (pro-S-)-lyase) (ACL) (Citrate cleavage enzyme)	0.00954354	0.136319	0.562463	Up
sp|Q9BS26|ERP44_HUMAN	Q9BS26	ERP44_HUMAN	Endoplasmic reticulum resident protein 44 (ER protein 44) (ERp44) (Thioredoxin domain-containing protein 4)	0.0345247	0.21135	0.553806	Up
sp|P23246|SFPQ_HUMAN	P23246	SFPQ_HUMAN	Splicing factor, proline- and glutamine-rich (100 kDa DNA-pairing protein) (hPOMp100) (DNA-binding p52/p100 complex, 100 kDa subunit) (Polypyrimidine tract-binding protein-associated-splicing factor) (PSF) (PTB-associated-splicing factor)	0.0226854	0.181013	0.538739	Up
sp|P52272|HNRPM_HUMAN	P52272	HNRPM_HUMAN	Heterogeneous nuclear ribonucleoprotein M (hnRNP M)	0.0265922	0.189921	0.538621	Up
sp|P19105|ML12A_HUMAN	P19105	ML12A_HUMAN	Myosin regulatory light chain 12A (Epididymis secretory protein Li 24) (HEL-S-24) (MLC-2B) (Myosin RLC) (Myosin regulatory light chain 2, nonsarcomeric) (Myosin regulatory light chain MRLC3)	0.0483688	0.234153	0.519384	Up
sp|P18669|PGAM1_HUMAN	P18669	PGAM1_HUMAN	Phosphoglycerate mutase 1 (EC 5.4.2.11) (EC 5.4.2.4) (BPG-dependent PGAM 1) (Phosphoglycerate mutase isozyme B) (PGAM-B)	0.018456	0.172206	0.512492	Up
sp|Q16836|HCDH_HUMAN	Q16836	HCDH_HUMAN	Hydroxyacyl-coenzyme A dehydrogenase, mitochondrial (HCDH) (EC 1.1.1.35) (Medium and short-chain L-3-hydroxyacyl-coenzyme A dehydrogenase) (Short-chain 3-hydroxyacyl-CoA dehydrogenase)	0.0080072	0.130483	0.474496	Up
sp|P12956|XRCC6_HUMAN	P12956	XRCC6_HUMAN	X-ray repair cross-complementing protein 6 (EC 3.6.4.-) (EC 4.2.99.-) (5'-deoxyribose-5-phosphate lyase Ku70) (5'-dRP lyase Ku70) (70 kDa subunit of Ku antigen) (ATP-dependent DNA helicase 2 subunit 1) (ATP-dependent DNA helicase II 70 kDa subunit) (CTC box-binding factor 75 kDa subunit) (CTC75) (CTCBF) (DNA repair protein XRCC6) (Lupus Ku autoantigen protein p70) (Ku70) (Thyroid-lupus autoantige…	0.03011	0.203727	0.474412	Up
sp|Q1KMD3|HNRL2_HUMAN	Q1KMD3	HNRL2_HUMAN	Heterogeneous nuclear ribonucleoprotein U-like protein 2 (Scaffold-attachment factor A2) (SAF-A2)	0.0236742	0.176717	0.454037	Up
sp|P13010|XRCC5_HUMAN	P13010	XRCC5_HUMAN	X-ray repair cross-complementing protein 5 (EC 3.6.4.-) (86 kDa subunit of Ku antigen) (ATP-dependent DNA helicase 2 subunit 2) (ATP-dependent DNA helicase II 80 kDa subunit) (CTC box-binding factor 85 kDa subunit) (CTC85) (CTCBF) (DNA repair protein XRCC5) (Ku80) (Ku86) (Lupus Ku autoantigen protein p86) (Nuclear factor IV) (Thyroid-lupus autoantigen) (TLAA) (X-ray repair complementing defective…	0.0166859	0.169347	0.403347	Up
sp|Q01518|CAP1_HUMAN	Q01518	CAP1_HUMAN	Adenylyl cyclase-associated protein 1 (CAP 1)	0.0100343	0.139876	0.396726	Up
sp|Q8NBS9|TXND5_HUMAN	Q8NBS9	TXND5_HUMAN	Thioredoxin domain-containing protein 5 (Endoplasmic reticulum resident protein 46) (ER protein 46) (ERp46) (Thioredoxin-like protein p46)	0.0459848	0.232334	0.392581	Up
sp|P05388|RLA0_HUMAN	P05388	RLA0_HUMAN	60S acidic ribosomal protein P0 (60S ribosomal protein L10E) (Large ribosomal subunit protein uL10)	0.0317545	0.206404	0.373501	Up
sp|P09651|ROA1_HUMAN	P09651	ROA1_HUMAN	Heterogeneous nuclear ribonucleoprotein A1 (hnRNP A1) (Helix-destabilizing protein) (Single-strand RNA-binding protein) (hnRNP core protein A1) [Cleaved into: Heterogeneous nuclear ribonucleoprotein A1, N-terminally processed]	0.035331	0.214021	0.34164	Up
sp|P55884|EIF3B_HUMAN	P55884	EIF3B_HUMAN	Eukaryotic translation initiation factor 3 subunit B (eIF3b) (Eukaryotic translation initiation factor 3 subunit 9) (Prt1 homolog) (hPrt1) (eIF-3-eta) (eIF3 p110) (eIF3 p116)	0.0145117	0.166238	0.290413	Up
sp|Q12904|AIMP1_HUMAN	Q12904	AIMP1_HUMAN	Aminoacyl tRNA synthase complex-interacting multifunctional protein 1 (Multisynthase complex auxiliary component p43) [Cleaved into: Endothelial monocyte-activating polypeptide 2 (EMAP-2) (Endothelial monocyte-activating polypeptide II) (EMAP-II) (Small inducible cytokine subfamily E member 1)]	0.0471813	0.234286	0.220988	Up
sp|P11216|PYGB_HUMAN	P11216	PYGB_HUMAN	Glycogen phosphorylase, brain form (EC 2.4.1.1)	0.0203048	0.175318	-0.283222	Down
sp|P53618|COPB_HUMAN	P53618	COPB_HUMAN	Coatomer subunit beta (Beta-coat protein) (Beta-COP)	0.0295662	0.202415	-0.319123	Down
sp|P55145|MANF_HUMAN	P55145	MANF_HUMAN	Mesencephalic astrocyte-derived neurotrophic factor (Arginine-rich protein) (Protein ARMET)	0.0148072	0.164731	-0.361595	Down
sp|P18206|VINC_HUMAN	P18206	VINC_HUMAN	Vinculin (Metavinculin) (MV)	0.0286112	0.197042	-0.374839	Down
sp|P49588|SYAC_HUMAN	P49588	SYAC_HUMAN	Alanine--tRNA ligase, cytoplasmic (EC 6.1.1.7) (Alanyl-tRNA synthetase) (AlaRS) (Renal carcinoma antigen NY-REN-42)	0.0219524	0.176381	-0.385046	Down
sp|P43686|PRS6B_HUMAN	P43686	PRS6B_HUMAN	26S proteasome regulatory subunit 6B (26S proteasome AAA-ATPase subunit RPT3) (MB67-interacting protein) (MIP224) (Proteasome 26S subunit ATPase 4) (Tat-binding protein 7) (TBP-7)	0.0279613	0.194887	-0.602364	Down
sp|P30837|AL1B1_HUMAN	P30837	AL1B1_HUMAN	Aldehyde dehydrogenase X, mitochondrial (EC 1.2.1.3) (Aldehyde dehydrogenase 5) (Aldehyde dehydrogenase family 1 member B1)	0.0430191	0.227275	-0.691346	Down
sp|P07954|FUMH_HUMAN	P07954	FUMH_HUMAN	Fumarate hydratase, mitochondrial (Fumarase) (HsFH) (EC 4.2.1.2)	0.011279	0.151742	-0.773459	Down
sp|P36551|HEM6_HUMAN	P36551	HEM6_HUMAN	Oxygen-dependent coproporphyrinogen-III oxidase, mitochondrial (COX) (Coprogen oxidase) (Coproporphyrinogenase) (EC 1.3.3.3)	0.0214124	0.176958	-0.815904	Down
sp|O14579|COPE_HUMAN	O14579	COPE_HUMAN	Coatomer subunit epsilon (Epsilon-coat protein) (Epsilon-COP)	0.00818017	0.127898	-0.862715	Down
sp|P27487|DPP4_HUMAN	P27487	DPP4_HUMAN	Dipeptidyl peptidase 4 (EC 3.4.14.5) (ADABP) (Adenosine deaminase complexing protein 2) (ADCP-2) (Dipeptidyl peptidase IV) (DPP IV) (T-cell activation antigen CD26) (TP103) (CD antigen CD26) [Cleaved into: Dipeptidyl peptidase 4 membrane form (Dipeptidyl peptidase IV membrane form); Dipeptidyl peptidase 4 soluble form (Dipeptidyl peptidase IV soluble form)]	0.0432297	0.227349	-0.87591	Down
sp|P55209|NP1L1_HUMAN	P55209	NP1L1_HUMAN	Nucleosome assembly protein 1-like 1 (NAP-1-related protein) (hNRP)	0.0414154	0.226027	-0.893007	Down
sp|Q9NYU2|UGGG1_HUMAN	Q9NYU2	UGGG1_HUMAN	UDP-glucose:glycoprotein glucosyltransferase 1 (UGT1) (hUGT1) (EC 2.4.1.-) (UDP--Glc:glycoprotein glucosyltransferase) (UDP-glucose ceramide glucosyltransferase-like 1)	0.0297532	0.202496	-0.917713	Down
sp|Q00325|MPCP_HUMAN	Q00325	MPCP_HUMAN	Phosphate carrier protein, mitochondrial (Phosphate transport protein) (PTP) (Solute carrier family 25 member 3)	0.0395041	0.21869	-0.972808	Down
sp|Q9UN86|G3BP2_HUMAN	Q9UN86	G3BP2_HUMAN	Ras GTPase-activating protein-binding protein 2 (G3BP-2) (GAP SH3 domain-binding protein 2)	0.0470542	0.234662	-0.999777	Down
sp|P17980|PRS6A_HUMAN	P17980	PRS6A_HUMAN	26S proteasome regulatory subunit 6A (26S proteasome AAA-ATPase subunit RPT5) (Proteasome 26S subunit ATPase 3) (Proteasome subunit P50) (Tat-binding protein 1) (TBP-1)	0.0230101	0.178676	-1.00169	Down
sp|P16278|BGAL_HUMAN	P16278	BGAL_HUMAN	Beta-galactosidase (EC 3.2.1.23) (Acid beta-galactosidase) (Lactase) (Elastin receptor 1)	0.0204029	0.174861	-1.00869	Down
sp|P35270|SPRE_HUMAN	P35270	SPRE_HUMAN	Sepiapterin reductase (SPR) (EC 1.1.1.153)	0.043831	0.22741	-1.08639	Down
sp|P69905|HBA_HUMAN	P69905	HBA_HUMAN	Hemoglobin subunit alpha (Alpha-globin) (Hemoglobin alpha chain)	0.0375679	0.215178	-1.0944	Down
sp|Q16555|DPYL2_HUMAN	Q16555	DPYL2_HUMAN	Dihydropyrimidinase-related protein 2 (DRP-2) (Collapsin response mediator protein 2) (CRMP-2) (N2A3) (Unc-33-like phosphoprotein 2) (ULIP-2)	0.0404299	0.221694	-1.14368	Down
sp|P31937|3HIDH_HUMAN	P31937	3HIDH_HUMAN	3-hydroxyisobutyrate dehydrogenase, mitochondrial (HIBADH) (EC 1.1.1.31)	0.0311206	0.205752	-1.17978	Down
sp|Q9HDC9|APMAP_HUMAN	Q9HDC9	APMAP_HUMAN	Adipocyte plasma membrane-associated protein (Protein BSCv)	0.0167281	0.168299	-1.25543	Down
sp|P63151|2ABA_HUMAN	P63151	2ABA_HUMAN	Serine/threonine-protein phosphatase 2A 55 kDa regulatory subunit B alpha isoform (PP2A subunit B isoform B55-alpha) (PP2A subunit B isoform PR55-alpha) (PP2A subunit B isoform R2-alpha) (PP2A subunit B isoform alpha)	0.0197625	0.173221	-1.27268	Down
sp|Q9BQE3|TBA1C_HUMAN	Q9BQE3	TBA1C_HUMAN	Tubulin alpha-1C chain (Alpha-tubulin 6) (Tubulin alpha-6 chain) [Cleaved into: Detyrosinated tubulin alpha-1C chain]	0.0358926	0.211876	-1.3129	Down
sp|P24539|AT5F1_HUMAN	P24539	AT5F1_HUMAN	ATP synthase F(0) complex subunit B1, mitochondrial (ATP synthase peripheral stalk-membrane subunit b) (ATP synthase proton-transporting mitochondrial F(0) complex subunit B1) (ATP synthase subunit b) (ATPase subunit b)	0.0130356	0.162174	-1.31301	Down
sp|Q3LXA3|TKFC_HUMAN	Q3LXA3	TKFC_HUMAN	Triokinase/FMN cyclase (Bifunctional ATP-dependent dihydroxyacetone kinase/FAD-AMP lyase (cyclizing)) [Includes: ATP-dependent dihydroxyacetone kinase (DHA kinase) (EC 2.7.1.28) (EC 2.7.1.29) (Glycerone kinase) (Triokinase) (Triose kinase); FAD-AMP lyase (cyclizing) (EC 4.6.1.15) (FAD-AMP lyase (cyclic FMN forming)) (FMN cyclase)]	0.039409	0.219213	-1.32011	Down
sp|P53634|CATC_HUMAN	P53634	CATC_HUMAN	Dipeptidyl peptidase 1 (EC 3.4.14.1) (Cathepsin C) (Cathepsin J) (Dipeptidyl peptidase I) (DPP-I) (DPPI) (Dipeptidyl transferase) [Cleaved into: Dipeptidyl peptidase 1 exclusion domain chain (Dipeptidyl peptidase I exclusion domain chain); Dipeptidyl peptidase 1 heavy chain (Dipeptidyl peptidase I heavy chain); Dipeptidyl peptidase 1 light chain (Dipeptidyl peptidase I light chain)]	0.000414571	0.0599574	-1.33072	Down
sp|P10619|PPGB_HUMAN	P10619	PPGB_HUMAN	Lysosomal protective protein (EC 3.4.16.5) (Carboxypeptidase C) (Carboxypeptidase L) (Cathepsin A) (Protective protein cathepsin A) (PPCA) (Protective protein for beta-galactosidase) [Cleaved into: Lysosomal protective protein 32 kDa chain; Lysosomal protective protein 20 kDa chain]	0.0227501	0.180287	-1.37867	Down
sp|P18283|GPX2_HUMAN	P18283	GPX2_HUMAN	Glutathione peroxidase 2 (GPx-2) (GSHPx-2) (EC 1.11.1.9) (Gastrointestinal glutathione peroxidase) (Glutathione peroxidase-gastrointestinal) (GPx-GI) (GSHPx-GI) (Glutathione peroxidase-related protein 2) (GPRP-2)	0.0113459	0.150888	-1.41655	Down
sp|P54578|UBP14_HUMAN	P54578	UBP14_HUMAN	Ubiquitin carboxyl-terminal hydrolase 14 (EC 3.4.19.12) (Deubiquitinating enzyme 14) (Ubiquitin thioesterase 14) (Ubiquitin-specific-processing protease 14)	0.01415	0.168779	-1.4486	Down
sp|Q9NVJ2|ARL8B_HUMAN	Q9NVJ2	ARL8B_HUMAN	ADP-ribosylation factor-like protein 8B (EC 3.6.5.2) (ADP-ribosylation factor-like protein 10C) (Novel small G protein indispensable for equal chromosome segregation 1)	0.0122093	0.156957	-1.44881	Down
sp|P23141|EST1_HUMAN	P23141	EST1_HUMAN	Liver carboxylesterase 1 (Acyl-coenzyme A:cholesterol acyltransferase) (ACAT) (Brain carboxylesterase hBr1) (Carboxylesterase 1) (CE-1) (hCE-1) (EC 3.1.1.1) (Cholesteryl ester hydrolase) (CEH) (EC 3.1.1.13) (Cocaine carboxylesterase) (Egasyn) (HMSE) (Methylumbelliferyl-acetate deacetylase 1) (EC 3.1.1.56) (Monocyte/macrophage serine esterase) (Retinyl ester hydrolase) (REH) (Serine esterase 1) (T…	0.0496073	0.236196	-1.45361	Down
sp|Q9HD34|LYRM4_HUMAN	Q9HD34	LYRM4_HUMAN	LYR motif-containing protein 4	0.00402105	0.116309	-1.4643	Down
sp|Q15435|PP1R7_HUMAN	Q15435	PP1R7_HUMAN	Protein phosphatase 1 regulatory subunit 7 (Protein phosphatase 1 regulatory subunit 22)	0.0380522	0.215816	-1.47421	Down
sp|P49441|INPP_HUMAN	P49441	INPP_HUMAN	Inositol polyphosphate 1-phosphatase (IPP) (IPPase) (EC 3.1.3.57)	0.0172973	0.166775	-1.47552	Down
sp|P00492|HPRT_HUMAN	P00492	HPRT_HUMAN	Hypoxanthine-guanine phosphoribosyltransferase (HGPRT) (HGPRTase) (EC 2.4.2.8)	0.00415519	0.106834	-1.47961	Down
sp|P04181|OAT_HUMAN	P04181	OAT_HUMAN	Ornithine aminotransferase, mitochondrial (EC 2.6.1.13) (Ornithine delta-aminotransferase) (Ornithine--oxo-acid aminotransferase) [Cleaved into: Ornithine aminotransferase, hepatic form; Ornithine aminotransferase, renal form]	0.0319327	0.206403	-1.48632	Down
sp|Q13404|UB2V1_HUMAN	Q13404	UB2V1_HUMAN	Ubiquitin-conjugating enzyme E2 variant 1 (UEV-1) (CROC-1) (TRAF6-regulated IKK activator 1 beta Uev1A)	0.00358898	0.112228	-1.54487	Down
sp|Q13509|TBB3_HUMAN	Q13509	TBB3_HUMAN	Tubulin beta-3 chain (Tubulin beta-4 chain) (Tubulin beta-III)	0.0164535	0.171502	-1.57486	Down
sp|P15586|GNS_HUMAN	P15586	GNS_HUMAN	N-acetylglucosamine-6-sulfatase (EC 3.1.6.14) (Glucosamine-6-sulfatase) (G6S)	0.0193829	0.172508	-1.57596	Down
sp|P21333|FLNA_HUMAN	P21333	FLNA_HUMAN	Filamin-A (FLN-A) (Actin-binding protein 280) (ABP-280) (Alpha-filamin) (Endothelial actin-binding protein) (Filamin-1) (Non-muscle filamin)	0.00681564	0.127189	-1.5784	Down
sp|P08758|ANXA5_HUMAN	P08758	ANXA5_HUMAN	Annexin A5 (Anchorin CII) (Annexin V) (Annexin-5) (Calphobindin I) (CBP-I) (Endonexin II) (Lipocortin V) (Placental anticoagulant protein 4) (PP4) (Placental anticoagulant protein I) (PAP-I) (Thromboplastin inhibitor) (Vascular anticoagulant-alpha) (VAC-alpha)	0.0310648	0.206563	-1.61366	Down
sp|Q13242|SRSF9_HUMAN	Q13242	SRSF9_HUMAN	Serine/arginine-rich splicing factor 9 (Pre-mRNA-splicing factor SRp30C) (Splicing factor, arginine/serine-rich 9)	0.0301648	0.202911	-1.61763	Down
sp|P62424|RL7A_HUMAN	P62424	RL7A_HUMAN	60S ribosomal protein L7a (Large ribosomal subunit protein eL8) (PLA-X polypeptide) (Surfeit locus protein 3)	0.0167936	0.16607	-1.64987	Down
sp|Q8NFJ5|RAI3_HUMAN	Q8NFJ5	RAI3_HUMAN	Retinoic acid-induced protein 3 (G-protein coupled receptor family C group 5 member A) (Phorbol ester induced gene 1) (PEIG-1) (Retinoic acid-induced gene 1 protein) (RAIG-1)	0.0218632	0.176893	-1.72179	Down
sp|P39060|COIA1_HUMAN	P39060	COIA1_HUMAN	Collagen alpha-1(XVIII) chain [Cleaved into: Endostatin; Non-collagenous domain 1 (NC1)]	0.0142148	0.167821	-1.80701	Down
sp|P17301|ITA2_HUMAN	P17301	ITA2_HUMAN	Integrin alpha-2 (CD49 antigen-like family member B) (Collagen receptor) (Platelet membrane glycoprotein Ia) (GPIa) (VLA-2 subunit alpha) (CD antigen CD49b)	0.00827396	0.12764	-1.81693	Down
sp|P50454|SERPH_HUMAN	P50454	SERPH_HUMAN	Serpin H1 (47 kDa heat shock protein) (Arsenic-transactivated protein 3) (AsTP3) (Cell proliferation-inducing gene 14 protein) (Collagen-binding protein) (Colligin) (Rheumatoid arthritis-related antigen RA-A47)	0.0146339	0.165994	-1.83592	Down
sp|Q9BVA1|TBB2B_HUMAN	Q9BVA1	TBB2B_HUMAN	Tubulin beta-2B chain	0.013204	0.16081	-1.83709	Down
sp|Q14165|MLEC_HUMAN	Q14165	MLEC_HUMAN	Malectin	0.022923	0.180421	-1.89052	Down
sp|P42126|ECI1_HUMAN	P42126	ECI1_HUMAN	Enoyl-CoA delta isomerase 1, mitochondrial (EC 5.3.3.8) (3,2-trans-enoyl-CoA isomerase) (Delta(3),Delta(2)-enoyl-CoA isomerase) (D3,D2-enoyl-CoA isomerase) (Dodecenoyl-CoA isomerase)	0.00631808	0.126035	-1.90759	Down
sp|P21399|ACOC_HUMAN	P21399	ACOC_HUMAN	Cytoplasmic aconitate hydratase (Aconitase) (EC 4.2.1.3) (Citrate hydro-lyase) (Ferritin repressor protein) (Iron regulatory protein 1) (IRP1) (Iron-responsive element-binding protein 1) (IRE-BP 1)	0.0322285	0.206013	-1.94902	Down
sp|Q13724|MOGS_HUMAN	Q13724	MOGS_HUMAN	Mannosyl-oligosaccharide glucosidase (EC 3.2.1.106) (Processing A-glucosidase I)	0.043501	0.227741	-2.05023	Down
sp|P46781|RS9_HUMAN	P46781	RS9_HUMAN	40S ribosomal protein S9 (Small ribosomal subunit protein uS4)	0.00561775	0.122637	-2.08183	Down
sp|Q04695|K1C17_HUMAN	Q04695	K1C17_HUMAN	Keratin, type I cytoskeletal 17 (39.1) (Cytokeratin-17) (CK-17) (Keratin-17) (K17)	0.0142995	0.165445	-2.17798	Down
sp|P01833|PIGR_HUMAN	P01833	PIGR_HUMAN	Polymeric immunoglobulin receptor (PIgR) (Poly-Ig receptor) (Hepatocellular carcinoma-associated protein TB6) [Cleaved into: Secretory component]	0.00657251	0.124662	-2.22297	Down
sp|P04066|FUCO_HUMAN	P04066	FUCO_HUMAN	Tissue alpha-L-fucosidase (EC 3.2.1.51) (Alpha-L-fucosidase I) (Alpha-L-fucoside fucohydrolase 1) (Alpha-L-fucosidase 1)	0.00123983	0.110345	-2.25465	Down
sp|P05556|ITB1_HUMAN	P05556	ITB1_HUMAN	Integrin beta-1 (Fibronectin receptor subunit beta) (Glycoprotein IIa) (GPIIA) (VLA-4 subunit beta) (CD antigen CD29)	0.0202135	0.175843	-2.2622	Down
sp|P09668|CATH_HUMAN	P09668	CATH_HUMAN	Pro-cathepsin H [Cleaved into: Cathepsin H mini chain; Cathepsin H (EC 3.4.22.16); Cathepsin H heavy chain; Cathepsin H light chain]	0.00722143	0.126594	-2.28746	Down
sp|Q9Y2Q5|LTOR2_HUMAN	Q9Y2Q5	LTOR2_HUMAN	Ragulator complex protein LAMTOR2 (Endosomal adaptor protein p14) (Late endosomal/lysosomal Mp1-interacting protein) (Late endosomal/lysosomal adaptor and MAPK and MTOR activator 2) (Mitogen-activated protein-binding protein-interacting protein) (MAPBP-interacting protein) (Roadblock domain-containing protein 3)	0.00920518	0.13313	-2.30188	Down
sp|Q8NCW5|NNRE_HUMAN	Q8NCW5	NNRE_HUMAN	NAD(P)H-hydrate epimerase (EC 5.1.99.6) (Apolipoprotein A-I-binding protein) (AI-BP) (NAD(P)HX epimerase) (YjeF N-terminal domain-containing protein 1) (YjeF_N1)	0.0183794	0.172886	-2.34387	Down
sp|O14773|TPP1_HUMAN	O14773	TPP1_HUMAN	Tripeptidyl-peptidase 1 (TPP-1) (EC 3.4.14.9) (Cell growth-inhibiting gene 1 protein) (Lysosomal pepstatin-insensitive protease) (LPIC) (Tripeptidyl aminopeptidase) (Tripeptidyl-peptidase I) (TPP-I)	0.042639	0.227342	-2.35343	Down
sp|Q15388|TOM20_HUMAN	Q15388	TOM20_HUMAN	Mitochondrial import receptor subunit TOM20 homolog (Mitochondrial 20 kDa outer membrane protein) (Outer mitochondrial membrane receptor Tom20)	0.0420783	0.22644	-2.35841	Down
sp|P01008|ANT3_HUMAN	P01008	ANT3_HUMAN	Antithrombin-III (ATIII) (Serpin C1)	0.0436585	0.227535	-2.36898	Down
sp|Q9H4M9|EHD1_HUMAN	Q9H4M9	EHD1_HUMAN	EH domain-containing protein 1 (PAST homolog 1) (hPAST1) (Testilin)	0.0372328	0.21432	-2.44167	Down
sp|P68871|HBB_HUMAN	P68871	HBB_HUMAN	Hemoglobin subunit beta (Beta-globin) (Hemoglobin beta chain) [Cleaved into: LVV-hemorphin-7; Spinorphin]	0.00635775	0.124677	-2.45184	Down
sp|O00330|ODPX_HUMAN	O00330	ODPX_HUMAN	Pyruvate dehydrogenase protein X component, mitochondrial (Dihydrolipoamide dehydrogenase-binding protein of pyruvate dehydrogenase complex) (E3-binding protein) (E3BP) (Lipoyl-containing pyruvate dehydrogenase complex component X) (proX)	0.0369683	0.213861	-2.45456	Down
sp|Q9HD45|TM9S3_HUMAN	Q9HD45	TM9S3_HUMAN	Transmembrane 9 superfamily member 3 (EP70-P-iso) (SM-11044-binding protein)	0.00189765	0.0844453	-2.48572	Down
sp|O43490|PROM1_HUMAN	O43490	PROM1_HUMAN	Prominin-1 (Antigen AC133) (Prominin-like protein 1) (CD antigen CD133)	0.0279996	0.193985	-2.49361	Down
sp|Q13217|DNJC3_HUMAN	Q13217	DNJC3_HUMAN	DnaJ homolog subfamily C member 3 (Endoplasmic reticulum DNA J domain-containing protein 6) (ER-resident protein ERdj6) (ERdj6) (Interferon-induced, double-stranded RNA-activated protein kinase inhibitor) (Protein kinase inhibitor of 58 kDa) (Protein kinase inhibitor p58)	0.0336813	0.208392	-2.52535	Down
sp|Q99829|CPNE1_HUMAN	Q99829	CPNE1_HUMAN	Copine-1 (Chromobindin 17) (Copine I)	0.00131373	0.0949989	-2.54796	Down
sp|Q5JRX3|PREP_HUMAN	Q5JRX3	PREP_HUMAN	Presequence protease, mitochondrial (hPreP) (EC 3.4.24.-) (Pitrilysin metalloproteinase 1) (Metalloprotease 1) (hMP1)	0.0232255	0.176789	-2.57463	Down
sp|Q8NE62|CHDH_HUMAN	Q8NE62	CHDH_HUMAN	Choline dehydrogenase, mitochondrial (CDH) (CHD) (EC 1.1.99.1)	0.00414082	0.111417	-2.70052	Down
sp|P30038|AL4A1_HUMAN	P30038	AL4A1_HUMAN	Delta-1-pyrroline-5-carboxylate dehydrogenase, mitochondrial (P5C dehydrogenase) (EC 1.2.1.88) (Aldehyde dehydrogenase family 4 member A1) (L-glutamate gamma-semialdehyde dehydrogenase)	0.0217444	0.177171	-2.85722	Down
sp|P35080|PROF2_HUMAN	P35080	PROF2_HUMAN	Profilin-2 (Profilin II)	0.0209951	0.176024	-3.07922	Down
sp|P06702|S10A9_HUMAN	P06702	S10A9_HUMAN	Protein S100-A9 (Calgranulin-B) (Calprotectin L1H subunit) (Leukocyte L1 complex heavy chain) (Migration inhibitory factor-related protein 14) (MRP-14) (p14) (S100 calcium-binding protein A9)	0.0167578	0.167144	-3.10348	Down
sp|P26373|RL13_HUMAN	P26373	RL13_HUMAN	60S ribosomal protein L13 (Breast basic conserved protein 1) (Large ribosomal subunit protein eL13)	0.0166571	0.170551	-3.33962	Down
sp|P08133|ANXA6_HUMAN	P08133	ANXA6_HUMAN	Annexin A6 (67 kDa calelectrin) (Annexin VI) (Annexin-6) (Calphobindin-II) (CPB-II) (Chromobindin-20) (Lipocortin VI) (Protein III) (p68) (p70)	0.000129853	0.0300481	-3.75419	Down
sp|Q5D862|FILA2_HUMAN	Q5D862	FILA2_HUMAN	Filaggrin-2 (FLG-2) (Intermediate filament-associated and psoriasis-susceptibility protein) (Ifapsoriasin)	0.0131342	0.161662	-3.95654	Down
sp|Q08431|MFGM_HUMAN	Q08431	MFGM_HUMAN	Lactadherin (Breast epithelial antigen BA46) (HMFG) (MFGM) (Milk fat globule-EGF factor 8) (MFG-E8) (SED1) [Cleaved into: Lactadherin short form; Medin]	0.00750793	0.129652	-4.23764	Down
sp|P23919|KTHY_HUMAN	P23919	KTHY_HUMAN	Thymidylate kinase (EC 2.7.4.9) (dTMP kinase)	0.0183719	0.174231	-4.81876	Down
sp|P68133|ACTS_HUMAN	P68133	ACTS_HUMAN	Actin, alpha skeletal muscle (Alpha-actin-1) [Cleaved into: Actin, alpha skeletal muscle, intermediate form]	0.0343779	0.21157	-6.10215	Down
