# Supplementary material for: “Proteotranscriptomic analysis of advanced colorectal cancer patient derived organoids for drug sensitivity prediction”
Source: J Exp Clin Cancer Res. 2023 Jan 6;42:8. doi: 10.1186/s13046-022-02591-z (PMC9817273; doi:10.1186/s13046-022-02591-z)
Supplement: Supplementary file 2 — Additional file 2 . [file 13046_2022_2591_MOESM2_ESM.xlsx]

## Sheet: Oxali
											# of differential genes identified by						category			Module	Name	# genes
Module	Name	# background genes	# genes	category	term name	description	FDR value	genes	% background	% of proteins in cluster	Proteomics	RNA_Seq	Both				GO Biological Process			1	Glutathione metabolism, antioxidant	9
1	Glutathione metabolism, antioxidant	56	6	STRING Clusters	CL:13062	Glutathione metabolism, and Antioxidant	2.98e-10	GSTM2|GSTM3|PRDX5|PRDX6|GGT6|GSTA2	10.7143	66.6667	2	4	0				GO Cellular Component			2	Nitrogen compound metabolism	6
1	Glutathione metabolism, antioxidant	33	5	STRING Clusters	CL:13064	Glutathione conjugation, and Glutathione peroxidase active site	2.98e-09	GSTM2|GSTM3|PRDX6|GGT6|GSTA2	15.1515	55.5556	2	3	0				GO Molecular Function			3	Translation & tRNA aminoacylation	19
1	Glutathione metabolism, antioxidant	22	4	STRING Clusters	CL:13066	Glutathione derivative metabolic process, and byssinosis	2.79e-07	GSTM2|GSTM3|PRDX6|GSTA2	18.1818	44.4444	2	2	0				KEGG Pathways			4	TCA & Oxidative phosphorylation	16
1	Glutathione metabolism, antioxidant	33	4	Reactome Pathways	HSA-156590	Glutathione conjugation	2.94e-06	GSTM2|GSTM3|GGT6|GSTA2	12.1212	44.4444	1	3	0				Reactome Pathways			5	Cell cycle regulation	24
1	Glutathione metabolism, antioxidant	17	3	STRING Clusters	CL:13068	Glutathione derivative metabolic process	5.78e-05	GSTM2|GSTM3|GSTA2	17.6471	33.3333	1	2	0				STRING Clusters			6	Antigen presentation	13
1	Glutathione metabolism, antioxidant	21	3	GO Biological Process	GO:1901687	Glutathione derivative biosynthetic process	0.00062	GSTM2|GSTM3|GSTA2	14.2857	33.3333	1	2	0							7	Cell adhesion	14
1	Glutathione metabolism, antioxidant	22	3	GO Molecular Function	GO:0004364	Glutathione transferase activity	0.0005	GSTM2|GSTM3|GSTA2	13.6364	33.3333	1	2	0
1	Glutathione metabolism, antioxidant	3	2	GO Biological Process	GO:0070458	Cellular detoxification of nitrogen compound	0.0027	GSTM2|GSTM3	66.6667	22.2222	1	1	0
1	Glutathione metabolism, antioxidant	4	2	GO Biological Process	GO:0018916	Nitrobenzene metabolic process	0.0031	GSTM2|GSTM3	50	22.2222	1	1	0
1	Glutathione metabolism, antioxidant	7	2	GO Molecular Function	GO:0051920	Peroxiredoxin activity	0.0036	PRDX5|PRDX6	28.5714	22.2222	1	1	0
1	Glutathione metabolism, antioxidant	7	2	STRING Clusters	CL:13071	Glutathione S-transferase, Mu class, and Glutathione S-transferase Theta, N-terminal	0.0044	GSTM2|GSTM3	28.5714	22.2222	1	1	0
1	Glutathione metabolism, antioxidant	12	2	GO Molecular Function	GO:0043295	Glutathione binding	0.0079	GSTM2|GSTM3	16.6667	22.2222	1	1	0
1	Glutathione metabolism, antioxidant	13	2	GO Biological Process	GO:0042178	Xenobiotic catabolic process	0.014	GSTM2|GSTM3	15.3846	22.2222	1	1	0
2	Nitrogen compound metabolism	16	3	GO Biological Process	GO:0006525	Arginine metabolic process	0.0002	ARG2|OAT|ASS1	18.75	50	1	1	1
2	Nitrogen compound metabolism	17	3	STRING Clusters	CL:11907	Urea cycle, and proline metabolic process	8.28e-05	ARG2|OAT|ASS1	17.6471	50	1	1	1
2	Nitrogen compound metabolism	9	2	GO Biological Process	GO:0006527	Arginine catabolic process	0.0092	ARG2|OAT	22.2222	33.3333	1	1	0
2	Nitrogen compound metabolism	9	2	GO Biological Process	GO:0006591	Ornithine metabolic process	0.0092	ARG2|AZIN2	22.2222	33.3333	0	2	0
2	Nitrogen compound metabolism	10	2	Reactome Pathways	HSA-70635	Urea cycle	0.0056	ARG2|ASS1	20	33.3333	0	1	1
2	Nitrogen compound metabolism	12	2	GO Biological Process	GO:0000050	Urea cycle	0.0102	ARG2|ASS1	16.6667	33.3333	0	1	1
2	Nitrogen compound metabolism	16	2	GO Biological Process	GO:0009084	Glutamine family amino acid biosynthetic process	0.0102	OAT|ASS1	12.5	33.3333	1	0	1
3	Translation & tRNA aminoacylation	114	13	Reactome Pathways	HSA-2408522	Selenoamino acid metabolism	5.44e-22	AIMP2|QARS|KARS|RPS27L|RPS21|RPS27|RPL7A|RPS6|RPS29|RPL9|RPL26|RPS19|RPS5	11.4035	68.4211	5	8	0
3	Translation & tRNA aminoacylation	91	11	Reactome Pathways	HSA-156842	Eukaryotic Translation Elongation	2.32e-18	RPS27L|EEF1G|RPS21|RPS27|RPL7A|RPS6|RPS29|RPL9|RPL26|RPS19|RPS5	12.0879	57.8947	3	8	0
3	Translation & tRNA aminoacylation	97	11	STRING Clusters	CL:153	Eukaryotic Translation Elongation	9.37e-18	RPS27L|EEF1G|RPS21|RPS27|RPL7A|RPS6|RPS29|RPL9|RPL26|RPS19|RPS5	11.3402	57.8947	3	8	0
3	Translation & tRNA aminoacylation	99	11	Reactome Pathways	HSA-72689	Formation of a pool of free 40S subunits	4.15e-18	RPS27L|RPS21|RPS27|RPL7A|RPS6|RPS29|RPL9|EIF3M|RPL26|RPS19|RPS5	11.1111	57.8947	3	8	0
3	Translation & tRNA aminoacylation	108	11	Reactome Pathways	HSA-156827	L13a-mediated translational silencing of Ceruloplasmin expression	8.18e-18	RPS27L|RPS21|RPS27|RPL7A|RPS6|RPS29|RPL9|EIF3M|RPL26|RPS19|RPS5	10.1852	57.8947	3	8	0
3	Translation & tRNA aminoacylation	109	11	Reactome Pathways	HSA-72706	GTP hydrolysis and joining of the 60S ribosomal subunit	8.18e-18	RPS27L|RPS21|RPS27|RPL7A|RPS6|RPS29|RPL9|EIF3M|RPL26|RPS19|RPS5	10.0917	57.8947	3	8	0
3	Translation & tRNA aminoacylation	86	10	STRING Clusters	CL:159	Peptide chain elongation	4e-16	RPS27L|RPS21|RPS27|RPL7A|RPS6|RPS29|RPL9|RPL26|RPS19|RPS5	11.6279	52.6316	2	8	0
3	Translation & tRNA aminoacylation	87	10	Reactome Pathways	HSA-156902	Peptide chain elongation	1.07e-16	RPS27L|RPS21|RPS27|RPL7A|RPS6|RPS29|RPL9|RPL26|RPS19|RPS5	11.4943	52.6316	2	8	0
3	Translation & tRNA aminoacylation	87	10	Reactome Pathways	HSA-192823	Viral mRNA Translation	1.07e-16	RPS27L|RPS21|RPS27|RPL7A|RPS6|RPS29|RPL9|RPL26|RPS19|RPS5	11.4943	52.6316	2	8	0
3	Translation & tRNA aminoacylation	91	10	Reactome Pathways	HSA-2408557	Selenocysteine synthesis	1.35e-16	RPS27L|RPS21|RPS27|RPL7A|RPS6|RPS29|RPL9|RPL26|RPS19|RPS5	10.989	52.6316	2	8	0
3	Translation & tRNA aminoacylation	91	10	Reactome Pathways	HSA-72764	Eukaryotic Translation Termination	1.35e-16	RPS27L|RPS21|RPS27|RPL7A|RPS6|RPS29|RPL9|RPL26|RPS19|RPS5	10.989	52.6316	2	8	0
3	Translation & tRNA aminoacylation	93	10	Reactome Pathways	HSA-975956	Nonsense Mediated Decay (NMD) independent of the Exon Junction Complex (EJC)	1.42e-16	RPS27L|RPS21|RPS27|RPL7A|RPS6|RPS29|RPL9|RPL26|RPS19|RPS5	10.7527	52.6316	2	8	0
3	Translation & tRNA aminoacylation	97	10	GO Cellular Component	GO:0022626	Cytosolic ribosome	2.32e-15	RPS27L|RPS21|RPS27|RPL7A|RPS6|RPS29|RPL9|RPL26|RPS19|RPS5	10.3093	52.6316	2	8	0
3	Translation & tRNA aminoacylation	99	10	Reactome Pathways	HSA-9633012	Response of EIF2AK4 (GCN2) to amino acid deficiency	2.25e-16	RPS27L|RPS21|RPS27|RPL7A|RPS6|RPS29|RPL9|RPL26|RPS19|RPS5	10.101	52.6316	2	8	0
3	Translation & tRNA aminoacylation	70	9	STRING Clusters	CL:170	Cytoplasmic ribosomal proteins	1.02e-14	RPS21|RPS27|RPL7A|RPS6|RPS29|RPL9|RPL26|RPS19|RPS5	12.8571	47.3684	2	7	0
3	Translation & tRNA aminoacylation	47	8	STRING Clusters	CL:173	Cytoplasmic ribosomal proteins	7.62e-14	RPS21|RPS27|RPL7A|RPS29|RPL9|RPL26|RPS19|RPS5	17.0213	42.1053	2	6	0
3	Translation & tRNA aminoacylation	49	8	Reactome Pathways	HSA-72695	Formation of the ternary complex, and subsequently, the 43S complex	2.24e-14	RPS27L|RPS21|RPS27|RPS6|RPS29|EIF3M|RPS19|RPS5	16.3265	42.1053	2	6	0
3	Translation & tRNA aminoacylation	55	8	Reactome Pathways	HSA-72649	Translation initiation complex formation	4.62e-14	RPS27L|RPS21|RPS27|RPS6|RPS29|EIF3M|RPS19|RPS5	14.5455	42.1053	2	6	0
3	Translation & tRNA aminoacylation	55	8	Reactome Pathways	HSA-72702	Ribosomal scanning and start codon recognition	4.62e-14	RPS27L|RPS21|RPS27|RPS6|RPS29|EIF3M|RPS19|RPS5	14.5455	42.1053	2	6	0
3	Translation & tRNA aminoacylation	39	7	GO Cellular Component	GO:0022627	Cytosolic small ribosomal subunit	5.12e-12	RPS27L|RPS21|RPS27|RPS6|RPS29|RPS19|RPS5	17.9487	36.8421	1	6	0
3	Translation & tRNA aminoacylation	24	6	Reactome Pathways	HSA-379716	Cytosolic tRNA aminoacylation	1.42e-11	AIMP2|NARS|QARS|KARS|YARS|GARS	25	31.5789	6	0	0
3	Translation & tRNA aminoacylation	31	6	STRING Clusters	CL:616	tRNA Aminoacylation	3e-10	AIMP2|NARS|QARS|KARS|YARS|GARS	19.3548	31.5789	6	0	0
3	Translation & tRNA aminoacylation	46	6	GO Biological Process	GO:0006418	tRNA aminoacylation for protein translation	2.6e-09	AIMP2|NARS|QARS|KARS|YARS|GARS	13.0435	31.5789	6	0	0
3	Translation & tRNA aminoacylation	42	5	GO Molecular Function	GO:0004812	aminoacyl-tRNA ligase activity	5.87e-07	NARS|QARS|KARS|YARS|GARS	11.9048	26.3158	5	0	0
3	Translation & tRNA aminoacylation	44	5	KEGG Pathways	hsa00970	Aminoacyl-tRNA biosynthesis	1.51e-07	NARS|QARS|KARS|YARS|GARS	11.3636	26.3158	5	0	0
3	Translation & tRNA aminoacylation	18	4	GO Biological Process	GO:0000028	Ribosomal small subunit assembly	1.01e-06	RPS27L|RPS27|RPS19|RPS5	22.2222	21.0526	1	3	0
3	Translation & tRNA aminoacylation	6	3	STRING Clusters	CL:622	Charcot-Marie-Tooth disease type 2D, and Seryl-tRNA synthetase N-terminal domain	1.73e-05	NARS|YARS|GARS	50	15.7895	3	0	0
3	Translation & tRNA aminoacylation	11	3	GO Cellular Component	GO:0017101	aminoacyl-tRNA synthetase multienzyme complex	5.94e-05	AIMP2|QARS|KARS	27.2727	15.7895	3	0	0
3	Translation & tRNA aminoacylation	11	3	STRING Clusters	CL:656	aminoacyl-tRNA synthetase multienzyme complex	7.06e-05	AIMP2|QARS|KARS	27.2727	15.7895	3	0	0
3	Translation & tRNA aminoacylation	21	3	Reactome Pathways	HSA-379726	Mitochondrial tRNA aminoacylation	8e-05	QARS|KARS|GARS	14.2857	15.7895	3	0	0
3	Translation & tRNA aminoacylation	3	2	GO Biological Process	GO:0015966	Diadenosine tetraphosphate biosynthetic process	0.0013	KARS|GARS	66.6667	10.5263	2	0	0
3	Translation & tRNA aminoacylation	6	2	STRING Clusters	CL:657	aminoacyl-tRNA synthetase multienzyme complex	0.0054	QARS|KARS	33.3333	10.5263	2	0	0
3	Translation & tRNA aminoacylation	18	2	GO Molecular Function	GO:0003746	Translation elongation factor activity	0.0362	EIF5A2|EEF1G	11.1111	10.5263	1	1	0
4	TCA & Oxidative phosphorylation	48	5	GO Biological Process	GO:0007007	Inner mitochondrial membrane organization	1.09e-06	ATP5B|MINOS1|MT-ATP8|ROMO1|ATP5A1	10.4167	31.25	2	3	0
4	TCA & Oxidative phosphorylation	20	4	STRING Clusters	CL:13498	Mitochondrial proton-transporting atp synthase complex	2.84e-06	ATP5B|MT-ATP8|USMG5|ATP5A1	20	25	3	1	0
4	TCA & Oxidative phosphorylation	21	4	GO Cellular Component	GO:0005753	Mitochondrial proton-transporting atp synthase complex	5.75e-07	ATP5B|MT-ATP8|USMG5|ATP5A1	19.0476	25	3	1	0
4	TCA & Oxidative phosphorylation	31	4	Reactome Pathways	HSA-8949613	Cristae formation	1.11e-05	ATP5B|MINOS1|MT-ATP8|ATP5A1	12.9032	25	2	2	0
4	TCA & Oxidative phosphorylation	15	3	STRING Clusters	CL:13502	Formation of ATP by chemiosmotic coupling	0.00024	ATP5B|MT-ATP8|ATP5A1	20	18.75	2	1	0
4	TCA & Oxidative phosphorylation	18	3	Reactome Pathways	HSA-163210	Formation of ATP by chemiosmotic coupling	0.00026	ATP5B|MT-ATP8|ATP5A1	16.6667	18.75	2	1	0
4	TCA & Oxidative phosphorylation	21	3	GO Biological Process	GO:0042776	Mitochondrial atp synthesis coupled proton transport	0.00081	ATP5B|MT-ATP8|ATP5A1	14.2857	18.75	2	1	0
4	TCA & Oxidative phosphorylation	22	3	Reactome Pathways	HSA-71403	Citric acid cycle (TCA cycle)	0.00031	ME2|CS|SUCLA2	13.6364	18.75	3	0	0
4	TCA & Oxidative phosphorylation	29	3	KEGG Pathways	hsa00020	Citrate cycle (TCA cycle)	8.17e-05	PCK2|CS|SUCLA2	10.3448	18.75	2	1	0
4	TCA & Oxidative phosphorylation	4	2	GO Molecular Function	GO:0043532	Angiostatin binding	0.0261	ATP5B|ATP5A1	50	12.5	2	0	0
4	TCA & Oxidative phosphorylation	6	2	GO Cellular Component	GO:0045261	Proton-transporting atp synthase complex, catalytic core f(1)	0.0013	ATP5B|ATP5A1	33.3333	12.5	2	0	0
4	TCA & Oxidative phosphorylation	6	2	GO Biological Process	GO:0006105	Succinate metabolic process	0.0083	ALDH5A1|SUCLA2	33.3333	12.5	2	0	0
4	TCA & Oxidative phosphorylation	10	2	STRING Clusters	CL:13504	Formation of ATP by chemiosmotic coupling	0.011	ATP5B|ATP5A1	20	12.5	2	0	0
4	TCA & Oxidative phosphorylation	11	2	GO Molecular Function	GO:0046933	Proton-transporting atp synthase activity, rotational mechanism	0.0261	ATP5B|ATP5A1	18.1818	12.5	2	0	0
5	Cell cycle regulation	12	4	GO Biological Process	GO:0010872	Regulation of cholesterol esterification	2.01e-05	APOA1|APOE|ABCG1|APOA2	33.3333	16.6667	0	4	0
5	Cell cycle regulation	12	4	GO Biological Process	GO:0033700	Phospholipid efflux	2.01e-05	APOA1|APOE|ABCG1|APOA2	33.3333	16.6667	0	4	0
5	Cell cycle regulation	17	4	GO Biological Process	GO:0043691	Reverse cholesterol transport	2.63e-05	APOA1|APOE|ABCG1|APOA2	23.5294	16.6667	0	4	0
5	Cell cycle regulation	18	4	GO Biological Process	GO:0034375	High-density lipoprotein particle remodeling	2.67e-05	APOA1|APOE|ABCG1|APOA2	22.2222	16.6667	0	4	0
5	Cell cycle regulation	21	4	GO Molecular Function	GO:0120020	Cholesterol transfer activity	6.97e-05	APOA1|APOE|ABCG1|APOA2	19.0476	16.6667	0	4	0
5	Cell cycle regulation	23	4	GO Biological Process	GO:0033344	Cholesterol efflux	4.26e-05	APOA1|APOE|ABCG1|APOA2	17.3913	16.6667	0	4	0
5	Cell cycle regulation	29	4	GO Biological Process	GO:0045940	Positive regulation of steroid metabolic process	7.41e-05	APOA1|APOE|ABCG1|APOA2	13.7931	16.6667	0	4	0
5	Cell cycle regulation	32	4	Reactome Pathways	HSA-8963899	Plasma lipoprotein remodeling	2.7e-05	APOA1|APOE|ABCG1|APOA2	12.5	16.6667	0	4	0
5	Cell cycle regulation	6	3	GO Molecular Function	GO:0060228	Phosphatidylcholine-sterol o-acyltransferase activator activity	0.00013	APOA1|APOE|APOA2	50	12.5	0	3	0
5	Cell cycle regulation	9	3	GO Biological Process	GO:0010873	Positive regulation of cholesterol esterification	0.00015	APOA1|APOE|APOA2	33.3333	12.5	0	3	0
5	Cell cycle regulation	9	3	GO Biological Process	GO:0034371	Chylomicron remodeling	0.00015	APOA1|APOE|APOA2	33.3333	12.5	0	3	0
5	Cell cycle regulation	10	3	Reactome Pathways	HSA-8963888	Chylomicron assembly	8.22e-05	APOA1|APOE|APOA2	30	12.5	0	3	0
5	Cell cycle regulation	10	3	Reactome Pathways	HSA-8963901	Chylomicron remodeling	8.22e-05	APOA1|APOE|APOA2	30	12.5	0	3	0
5	Cell cycle regulation	10	3	Reactome Pathways	HSA-8964058	HDL remodeling	8.22e-05	APOA1|APOE|ABCG1	30	12.5	0	3	0
5	Cell cycle regulation	10	3	GO Biological Process	GO:0034378	Chylomicron assembly	0.00016	APOA1|APOE|APOA2	30	12.5	0	3	0
5	Cell cycle regulation	10	3	GO Biological Process	GO:0034384	High-density lipoprotein particle clearance	0.00016	APOA1|APOE|APOA2	30	12.5	0	3	0
5	Cell cycle regulation	13	3	GO Biological Process	GO:0034380	High-density lipoprotein particle assembly	0.00023	APOA1|APOE|APOA2	23.0769	12.5	0	3	0
5	Cell cycle regulation	13	3	GO Cellular Component	GO:0042627	Chylomicron	0.00076	APOA1|APOE|APOA2	23.0769	12.5	0	3	0
5	Cell cycle regulation	15	3	GO Biological Process	GO:0034374	Low-density lipoprotein particle remodeling	0.00028	APOE|ABCG1|APOA2	20	12.5	0	3	0
5	Cell cycle regulation	17	3	Reactome Pathways	HSA-9661069	Defective binding of RB1 mutants to E2F1,(E2F2, E2F3)	0.00021	CCND1|CCND3|CDKN1A	17.6471	12.5	0	3	0
5	Cell cycle regulation	17	3	GO Molecular Function	GO:0055102	Lipase inhibitor activity	0.00074	APOA1|ANXA5|APOA2	17.6471	12.5	1	2	0
5	Cell cycle regulation	18	3	STRING Clusters	CL:5164	Defective binding of RB1 mutants to E2F1,(E2F2, E2F3), and Transcription of E2F targets under negative control by p107 (RBL1) and p130 (RBL2) in complex with HDAC1	0.0096	CCND1|CCND3|CDKN1A	16.6667	12.5	0	3	0
5	Cell cycle regulation	19	3	GO Biological Process	GO:0042982	Amyloid precursor protein metabolic process	0.00044	APOE|BACE1|ABCG1	15.7895	12.5	0	3	0
5	Cell cycle regulation	20	3	GO Biological Process	GO:0010875	Positive regulation of cholesterol efflux	0.00048	APOA1|APOE|ABCG1	15	12.5	0	3	0
5	Cell cycle regulation	20	3	GO Cellular Component	GO:0034361	Very-low-density lipoprotein particle	0.0016	APOA1|APOE|APOA2	15	12.5	0	3	0
5	Cell cycle regulation	21	3	GO Biological Process	GO:0007095	Mitotic g2 dna damage checkpoint	0.00054	TAOK1|ATM|CDKN1A	14.2857	12.5	0	3	0
5	Cell cycle regulation	25	3	STRING Clusters	CL:19897	High-density lipoprotein particle, and familial lipoprotein lipase deficiency	0.0096	APOA1|APOE|APOA2	12	12.5	0	3	0
5	Cell cycle regulation	27	3	GO Biological Process	GO:0050996	Positive regulation of lipid catabolic process	0.00088	APOA1|FABP1|APOA2	11.1111	12.5	1	2	0
5	Cell cycle regulation	27	3	GO Molecular Function	GO:0070325	Lipoprotein particle receptor binding	0.0019	APOA1|APOE|APOA2	11.1111	12.5	0	3	0
5	Cell cycle regulation	28	3	GO Molecular Function	GO:0031210	Phosphatidylcholine binding	0.0019	APOA1|NF1|APOA2	10.7143	12.5	0	3	0
5	Cell cycle regulation	29	3	GO Cellular Component	GO:0034364	High-density lipoprotein particle	0.0017	APOA1|APOE|APOA2	10.3448	12.5	0	3	0
5	Cell cycle regulation	29	3	GO Molecular Function	GO:0071813	Lipoprotein particle binding	0.0019	APOA1|APOE|APOA2	10.3448	12.5	0	3	0
5	Cell cycle regulation	3	2	GO Biological Process	GO:0010903	Negative regulation of very-low-density lipoprotein particle remodeling	0.0016	APOA1|APOA2	66.6667	8.33333	0	2	0
5	Cell cycle regulation	3	2	GO Biological Process	GO:1902995	Positive regulation of phospholipid efflux	0.0016	APOA1|APOE	66.6667	8.33333	0	2	0
5	Cell cycle regulation	3	2	GO Cellular Component	GO:0034365	Discoidal high-density lipoprotein particle	0.002	APOA1|APOE	66.6667	8.33333	0	2	0
5	Cell cycle regulation	3	2	GO Molecular Function	GO:0070653	High-density lipoprotein particle receptor binding	0.0027	APOA1|APOA2	66.6667	8.33333	0	2	0
5	Cell cycle regulation	6	2	Reactome Pathways	HSA-8849470	PTK6 Regulates Cell Cycle	0.0026	CCND1|PTK6	33.3333	8.33333	0	2	0
5	Cell cycle regulation	6	2	GO Cellular Component	GO:0034363	Intermediate-density lipoprotein particle	0.0036	APOA1|APOE	33.3333	8.33333	0	2	0
5	Cell cycle regulation	6	2	GO Molecular Function	GO:0034190	Apolipoprotein receptor binding	0.0062	APOA1|APOA2	33.3333	8.33333	0	2	0
5	Cell cycle regulation	7	2	Reactome Pathways	HSA-8941855	RUNX3 regulates CDKN1A transcription	0.0031	ZFHX3|CDKN1A	28.5714	8.33333	0	2	0
5	Cell cycle regulation	7	2	GO Biological Process	GO:0032489	Regulation of cdc42 protein signal transduction	0.0039	APOA1|APOE	28.5714	8.33333	0	2	0
5	Cell cycle regulation	8	2	GO Biological Process	GO:0030300	Regulation of intestinal cholesterol absorption	0.0046	APOA1|APOA2	25	8.33333	0	2	0
5	Cell cycle regulation	9	2	GO Biological Process	GO:0034372	Very-low-density lipoprotein particle remodeling	0.0054	APOA1|APOE	22.2222	8.33333	0	2	0
5	Cell cycle regulation	9	2	GO Cellular Component	GO:0034366	Spherical high-density lipoprotein particle	0.0067	APOA1|APOA2	22.2222	8.33333	0	2	0
5	Cell cycle regulation	11	2	GO Molecular Function	GO:0008035	High-density lipoprotein particle binding	0.0133	APOA1|APOA2	18.1818	8.33333	0	2	0
5	Cell cycle regulation	11	2	STRING Clusters	CL:19925	Chylomicron remodeling	0.046	APOE|APOA2	18.1818	8.33333	0	2	0
5	Cell cycle regulation	12	2	GO Biological Process	GO:0042987	Amyloid precursor protein catabolic process	0.0076	BACE1|ABCG1	16.6667	8.33333	0	2	0
5	Cell cycle regulation	13	2	GO Biological Process	GO:0018158	Protein oxidation	0.0085	APOA1|APOA2	15.3846	8.33333	0	2	0
5	Cell cycle regulation	13	2	GO Biological Process	GO:0018206	Peptidyl-methionine modification	0.0085	APOA1|APOA2	15.3846	8.33333	0	2	0
5	Cell cycle regulation	13	2	GO Biological Process	GO:0055091	Phospholipid homeostasis	0.0085	APOA1|ABCG1	15.3846	8.33333	0	2	0
5	Cell cycle regulation	13	2	GO Biological Process	GO:0090399	Replicative senescence	0.0085	ATM|CDKN1A	15.3846	8.33333	0	2	0
5	Cell cycle regulation	13	2	GO Cellular Component	GO:0034362	Low-density lipoprotein particle	0.0106	APOA1|APOE	15.3846	8.33333	0	2	0
5	Cell cycle regulation	14	2	GO Biological Process	GO:0032375	Negative regulation of cholesterol transport	0.0095	APOE|APOA2	14.2857	8.33333	0	2	0
5	Cell cycle regulation	15	2	GO Biological Process	GO:0042159	Lipoprotein catabolic process	0.0104	APOE|ATM	13.3333	8.33333	0	2	0
5	Cell cycle regulation	17	2	Reactome Pathways	HSA-8934593	Regulation of RUNX1 Expression and Activity	0.0112	CCND1|CCND3	11.7647	8.33333	0	2	0
5	Cell cycle regulation	17	2	GO Biological Process	GO:0060192	Negative regulation of lipase activity	0.0126	APOA1|APOA2	11.7647	8.33333	0	2	0
5	Cell cycle regulation	18	2	Reactome Pathways	HSA-1369062	ABC transporters in lipid homeostasis	0.012	APOA1|ABCG1	11.1111	8.33333	0	2	0
5	Cell cycle regulation	18	2	Reactome Pathways	HSA-3000480	Scavenging by Class A Receptors	0.012	APOA1|APOE	11.1111	8.33333	0	2	0
6	Antigen presentation	22	5	GO Cellular Component	GO:0042611	MHC protein complex	7.31e-09	HLA-DRB1|HLA-DQB1|HLA-DRA|HLA-DMB|HLA-B	22.7273	38.4615	0	5	0
6	Antigen presentation	14	4	GO Cellular Component	GO:0042613	MHC class II protein complex	3.02e-07	HLA-DRB1|HLA-DQB1|HLA-DRA|HLA-DMB	28.5714	30.7692	0	4	0
6	Antigen presentation	18	4	Reactome Pathways	HSA-202427	Phosphorylation of CD3 and TCR zeta chains	4.78e-07	PAG1|HLA-DRB1|HLA-DQB1|HLA-DRA	22.2222	30.7692	0	4	0
6	Antigen presentation	18	4	STRING Clusters	CL:19313	MHC class II protein complex, and Testicular lymphoma	3.86e-06	HLA-DRB1|HLA-DQB1|HLA-DRA|HLA-DMB	22.2222	30.7692	0	4	0
6	Antigen presentation	22	4	GO Molecular Function	GO:0042605	Peptide antigen binding	5.61e-06	HLA-DRB1|HLA-DQB1|HLA-DRA|HLA-B	18.1818	30.7692	0	4	0
6	Antigen presentation	26	4	GO Cellular Component	GO:0071556	Integral component of lumenal side of endoplasmic reticulum membrane	1.8e-06	HLA-DRB1|HLA-DQB1|HLA-DRA|HLA-B	15.3846	30.7692	0	4	0
6	Antigen presentation	4	3	GO Biological Process	GO:0002503	Peptide antigen assembly with mhc class ii protein complex	1.03e-05	HLA-DRB1|HLA-DRA|HLA-DMB	75	23.0769	0	3	0
6	Antigen presentation	5	3	STRING Clusters	CL:19317	MHC class II protein complex assembly	1.45e-05	HLA-DRB1|HLA-DRA|HLA-DMB	60	23.0769	0	3	0
6	Antigen presentation	9	3	GO Molecular Function	GO:0032395	MHC class II receptor activity	8.11e-05	HLA-DRB1|HLA-DQB1|HLA-DRA	33.3333	23.0769	0	3	0
6	Antigen presentation	15	3	Reactome Pathways	HSA-202430	Translocation of ZAP-70 to Immunological synapse	5.76e-05	HLA-DRB1|HLA-DQB1|HLA-DRA	20	23.0769	0	3	0
6	Antigen presentation	16	3	GO Molecular Function	GO:0023026	MHC class II protein complex binding	0.00018	HLA-DRB1|HLA-DRA|HLA-DMB	18.75	23.0769	0	3	0
6	Antigen presentation	19	3	Reactome Pathways	HSA-389948	PD-1 signaling	8.58e-05	HLA-DRB1|HLA-DQB1|HLA-DRA	15.7895	23.0769	0	3	0
6	Antigen presentation	29	3	Reactome Pathways	HSA-202433	Generation of second messenger molecules	0.00022	HLA-DRB1|HLA-DQB1|HLA-DRA	10.3448	23.0769	0	3	0
6	Antigen presentation	5	2	GO Cellular Component	GO:0036021	Endolysosome lumen	0.00061	CTSB|CTSS	40	15.3846	1	1	0
6	Antigen presentation	11	2	Reactome Pathways	HSA-1236977	Endosomal/Vacuolar pathway	0.0046	CTSS|HLA-B	18.1818	15.3846	0	2	0
6	Antigen presentation	13	2	Reactome Pathways	HSA-1679131	Trafficking and processing of endosomal TLR	0.0058	CTSB|CTSS	15.3846	15.3846	1	1	0
6	Antigen presentation	15	2	GO Biological Process	GO:0097067	Cellular response to thyroid hormone stimulus	0.0157	CTSB|CTSS	13.3333	15.3846	1	1	0
6	Antigen presentation	16	2	GO Biological Process	GO:0016045	Detection of bacterium	0.0173	HLA-DRB1|HLA-B	12.5	15.3846	0	2	0
7	Cell adhesion	37	4	Reactome Pathways	HSA-5083635	Defective B3GALTL causes Peters-plus syndrome (PpS)	3.54e-05	THBS1|SBSPON|THBS2|SEMA5A	10.8108	28.5714	0	4	0
7	Cell adhesion	38	4	Reactome Pathways	HSA-5173214	O-glycosylation of TSR domain-containing proteins	3.54e-05	THBS1|SBSPON|THBS2|SEMA5A	10.5263	28.5714	0	4	0
7	Cell adhesion	39	4	GO Biological Process	GO:0071634	Regulation of transforming growth factor beta production	6.38e-05	THBS1|ITGAV|FN1|CD24	10.2564	28.5714	0	4	0
7	Cell adhesion	39	4	STRING Clusters	CL:16687	Defective B3GALTL causes Peters-plus syndrome (PpS)	9.02e-05	THBS1|SBSPON|THBS2|SEMA5A	10.2564	28.5714	0	4	0
7	Cell adhesion	6	3	Reactome Pathways	HSA-1566977	Fibronectin matrix formation	3.54e-05	CEACAM1|CEACAM6|FN1	50	21.4286	0	3	0
7	Cell adhesion	27	3	Reactome Pathways	HSA-3000170	Syndecan interactions	0.00042	THBS1|ITGAV|FN1	11.1111	21.4286	0	3	0
7	Cell adhesion	27	3	STRING Clusters	CL:16691	Defective B3GALTL causes Peters-plus syndrome (PpS)	0.0027	SBSPON|THBS2|SEMA5A	11.1111	21.4286	0	3	0
7	Cell adhesion	5	2	STRING Clusters	CL:16735	Spondin-like TSP1 domain, and signal clustering	0.0075	SBSPON|SEMA5A	40	14.2857	0	2	0
7	Cell adhesion	5	2	STRING Clusters	CL:16873	Integrin alpha5-beta1 complex, and integrin alphav-beta6 complex	0.0075	ITGAV|FN1	40	14.2857	0	2	0
7	Cell adhesion	5	2	STRING Clusters	CL:19291	Negative regulation of response to tumor cell, and galectin-3	0.0075	CEACAM1|LGALS3	40	14.2857	0	1	1
7	Cell adhesion	8	2	GO Cellular Component	GO:0005577	Fibrinogen complex	0.0052	THBS1|FN1	25	14.2857	0	2	0
7	Cell adhesion	12	2	GO Biological Process	GO:0071635	Negative regulation of transforming growth factor beta production	0.0115	FN1|CD24	16.6667	14.2857	0	2	0
									0	0
									100	100

## Sheet: PalboMainClusters
											# of differential genes identified by						category			Module	Name	# genes
Module	Name	# background genes	# genes	category	term name	description	FDR value	genes	% background	% of proteins in cluster	Proteomics	RNA_Seq	Both				GO Biological Process			1	Regulation of signal transduction	57
1	Regulation of signal transduction	92	15	Reactome Pathways	HSA-168164	Toll Like Receptor 3 (TLR3) Cascade	1.6e-18	MAPK14|BIRC3|PPP2R1B|PPP2R1A|MAPKAPK2|NFKB2|MAP2K7|MAPKAPK3|PPP2R5D|RPS6KA1|IKBKE|MAP2K6|RPS6KA5|ELK1|IKBKG	16.3043	26.3158	0	15	0				GO Cellular Component			2	Regulation of cell communication and motility	53
1	Regulation of signal transduction	96	15	Reactome Pathways	HSA-937061	TRIF(TICAM1)-mediated TLR4 signaling	1.6e-18	MAPK14|BIRC3|PPP2R1B|PPP2R1A|MAPKAPK2|NFKB2|MAP2K7|MAPKAPK3|PPP2R5D|RPS6KA1|IKBKE|MAP2K6|RPS6KA5|ELK1|IKBKG	15.625	26.3158	0	15	0				GO Molecular Function			3	Translation	47
1	Regulation of signal transduction	84	13	Reactome Pathways	HSA-975871	MyD88 cascade initiated on plasma membrane	3.39e-16	MAPK14|PPP2R1B|PPP2R1A|MAPKAPK2|NFKB2|MAP2K7|MAPKAPK3|PPP2R5D|RPS6KA1|MAP2K6|RPS6KA5|ELK1|IKBKG	15.4762	22.807	0	13	0				KEGG Pathways			4	RNA splicing	41
1	Regulation of signal transduction	89	13	Reactome Pathways	HSA-975138	TRAF6 mediated induction of NFkB and MAP kinases upon TLR7/8 or 9 activation	4.48e-16	MAPK14|PPP2R1B|PPP2R1A|MAPKAPK2|NFKB2|MAP2K7|MAPKAPK3|PPP2R5D|RPS6KA1|MAP2K6|RPS6KA5|ELK1|IKBKG	14.6067	22.807	0	13	0				Reactome Pathways			5	Transcription and DNArepair	33
1	Regulation of signal transduction	94	13	Reactome Pathways	HSA-166058	MyD88:MAL(TIRAP) cascade initiated on plasma membrane	5.95e-16	MAPK14|PPP2R1B|PPP2R1A|MAPKAPK2|NFKB2|MAP2K7|MAPKAPK3|PPP2R5D|RPS6KA1|MAP2K6|RPS6KA5|ELK1|IKBKG	13.8298	22.807	0	13	0				STRING Clusters			6	Cell cycle	25
1	Regulation of signal transduction	63	12	Reactome Pathways	HSA-450294	MAP kinase activation	4.71e-16	MAPK14|PPP2R1B|PPP2R1A|MAPKAPK2|MAP2K7|MAPKAPK3|PPP2R5D|RPS6KA1|MAP2K6|RPS6KA5|ELK1|IKBKG	19.0476	21.0526	0	12	0							7	Membrane trafficking	21
1	Regulation of signal transduction	61	9	Reactome Pathways	HSA-198725	Nuclear Events (kinase and transcription factor activation)	4.25e-11	MAPK14|MEF2D|PPP2R1B|PPP2R1A|MAPKAPK2|PPP2R5D|RPS6KA1|RPS6KA5|ELK1	14.7541	15.7895	0	9	0							8	Proteasome	13
1	Regulation of signal transduction	31	8	Reactome Pathways	HSA-450282	MAPK targets/ Nuclear events mediated by MAP kinases	1.8e-11	MAPK14|PPP2R1B|PPP2R1A|MAPKAPK2|PPP2R5D|RPS6KA1|RPS6KA5|ELK1	25.8065	14.0351	0	8	0							9	Protein ubiquitination	12
1	Regulation of signal transduction	22	7	Reactome Pathways	HSA-198753	ERK/MAPK targets	1.67e-10	MAPK14|PPP2R1B|PPP2R1A|PPP2R5D|RPS6KA1|RPS6KA5|ELK1	31.8182	12.2807	0	7	0							10	Interferon signaling	11
1	Regulation of signal transduction	55	7	Reactome Pathways	HSA-168643	Nucleotide-binding domain, leucine rich repeat containing receptor (NLR) signaling pathways	3.88e-08	MAPK14|BIRC3|BCL2L1|NFKB2|CARD9|MAP2K6|IKBKG	12.7273	12.2807	0	7	0							11	ER-Golgi vesicle-mediated transport	10
1	Regulation of signal transduction	42	6	STRING Clusters	CL:6224	Mixed, incl. host-pathogen interaction of human coronaviruses - mapk signaling, and mitogen-activated protein (map) kinase phosphatase	3.32e-06	GADD45B|MAPK14|MAPKAPK2|MAP2K7|MAPKAPK3|MAP2K6	14.2857	10.5263	0	6	0							12	TriC/CCT complex	8
1	Regulation of signal transduction	23	5	Reactome Pathways	HSA-450302	Activated tak1 mediates p38 mapk activation	1.13e-06	MAPK14|MAPKAPK2|MAPKAPK3|MAP2K6|IKBKG	21.7391	8.77193	0	5	0
1	Regulation of signal transduction	14	5	STRING Clusters	CL:7660	Mixed, incl. cerebral cavernous malformation 3, and striatin family	1.77e-06	CTTNBP2NL|SIKE1|STRIP1|PDCD10|MST4	35.7143	8.77193	0	5	0
1	Regulation of signal transduction	36	5	Reactome Pathways	HSA-168638	NOD1/2 Signaling Pathway	7.87e-06	MAPK14|BIRC3|CARD9|MAP2K6|IKBKG	13.8889	8.77193	0	5	0
1	Regulation of signal transduction	33	5	GO Biological Process	GO:0002756	MyD88-independent toll-like receptor signaling pathway	9.96e-06	BIRC3|PRKCE|CD40|IKBKE|IKBKG	15.1515	8.77193	0	5	0
1	Regulation of signal transduction	45	5	GO Molecular Function	GO:0004712	Protein serine/threonine/tyrosine kinase activity	0.00011	MAPK14|MAP2K7|MAPKAPK3|RPS6KA1|MAP2K6	11.1111	8.77193	0	5	0
1	Regulation of signal transduction	17	4	Reactome Pathways	HSA-432142	Platelet sensitization by LDL	2.23e-05	MAPK14|PPP2R1B|PPP2R1A|PPP2R5D	23.5294	7.01754	0	4	0
1	Regulation of signal transduction	18	4	GO Cellular Component	GO:0000159	Protein phosphatase type 2a complex	6.05e-05	PPP2R1B|PPP2R1A|PPP2R2A|PPP2R5D	22.2222	7.01754	1	3	0
1	Regulation of signal transduction	25	4	Reactome Pathways	HSA-69273	Cyclin A/B1/B2 associated events during G2/M transition	7.81e-05	CDC25B|PPP2R1B|PPP2R1A|PPP2R2A	16	7.01754	1	3	0
1	Regulation of signal transduction	15	4	STRING Clusters	CL:7509	Protein phosphatase type 2a complex	8.39e-05	PPP2R1B|PPP2R1A|PPP2R2A|PPP2R5D	26.6667	7.01754	1	3	0
1	Regulation of signal transduction	18	4	GO Molecular Function	GO:0004708	MAP kinase kinase activity	0.00013	MAPK14|MAP2K7|MAPKAPK3|MAP2K6	22.2222	7.01754	0	4	0
1	Regulation of signal transduction	34	4	Reactome Pathways	HSA-5673000	RAF activation	0.00021	ARAF|PPP2R1B|PPP2R1A|PPP2R5D	11.7647	7.01754	0	4	0
1	Regulation of signal transduction	21	4	STRING Clusters	CL:9172	Target of rapamycin (TOR) signaling, and Ribosomal protein S6 kinase II	0.00023	DEPTOR|RPS6KA4|EIF4EBP1|AKT1S1	19.0476	7.01754	0	4	0
1	Regulation of signal transduction	30	4	GO Biological Process	GO:0035666	TRIF-dependent toll-like receptor signaling pathway	0.00026	BIRC3|CD40|IKBKE|IKBKG	13.3333	7.01754	0	4	0
1	Regulation of signal transduction	23	4	GO Molecular Function	GO:0009931	Calcium-dependent protein serine/threonine kinase activity	0.00027	PRKCE|MAPKAPK2|MKNK1|MAPKAPK3	17.3913	7.01754	0	4	0
1	Regulation of signal transduction	33	4	STRING Clusters	CL:6225	RAF-independent MAPK1/3 activation, and Host-pathogen interaction of human coronaviruses - MAPK signaling	0.0009	MAPK14|MAPKAPK2|MAP2K7|MAPKAPK3	12.1212	7.01754	0	4	0
1	Regulation of signal transduction	7	3	Reactome Pathways	HSA-163767	PP2A-mediated dephosphorylation of key metabolic factors	0.00014	PPP2R1B|PPP2R1A|PPP2R5D	42.8571	5.26316	0	3	0
1	Regulation of signal transduction	7	3	Reactome Pathways	HSA-199920	CREB phosphorylation	0.00014	MAPKAPK2|RPS6KA1|RPS6KA5	42.8571	5.26316	0	3	0
1	Regulation of signal transduction	10	3	Reactome Pathways	HSA-4755510	SUMOylation of immune response proteins	0.00031	NFKB2|IKBKE|IKBKG	30	5.26316	0	3	0
1	Regulation of signal transduction	12	3	Reactome Pathways	HSA-9634600	Regulation of glycolysis by fructose 2,6-bisphosphate metabolism	0.00048	PPP2R1B|PPP2R1A|PPP2R5D	25	5.26316	0	3	0
1	Regulation of signal transduction	6	3	STRING Clusters	CL:6229	MAP kinase activated protein kinase, C-terminal, and Mitogen-activated protein (MAP) kinase p38-like	0.00051	MAPK14|MAPKAPK2|MAPKAPK3	50	5.26316	0	3	0
1	Regulation of signal transduction	13	3	Reactome Pathways	HSA-171007	p38MAPK events	0.00055	MAPK14|MAPKAPK2|MAPKAPK3	23.0769	5.26316	0	3	0
1	Regulation of signal transduction	13	3	Reactome Pathways	HSA-202670	ERKs are inactivated	0.00055	PPP2R1B|PPP2R1A|PPP2R5D	23.0769	5.26316	0	3	0
1	Regulation of signal transduction	14	3	Reactome Pathways	HSA-5467337	APC truncation mutants have impaired AXIN binding	0.00061	PPP2R1B|PPP2R1A|PPP2R5D	21.4286	5.26316	0	3	0
1	Regulation of signal transduction	14	3	Reactome Pathways	HSA-5467340	AXIN missense mutants destabilize the destruction complex	0.00061	PPP2R1B|PPP2R1A|PPP2R5D	21.4286	5.26316	0	3	0
1	Regulation of signal transduction	14	3	Reactome Pathways	HSA-5467348	Truncations of AMER1 destabilize the destruction complex	0.00061	PPP2R1B|PPP2R1A|PPP2R5D	21.4286	5.26316	0	3	0
1	Regulation of signal transduction	15	3	Reactome Pathways	HSA-5339716	Signaling by GSK3beta mutants	0.00065	PPP2R1B|PPP2R1A|PPP2R5D	20	5.26316	0	3	0
1	Regulation of signal transduction	15	3	Reactome Pathways	HSA-5358747	S33 mutants of beta-catenin arent phosphorylated	0.00065	PPP2R1B|PPP2R1A|PPP2R5D	20	5.26316	0	3	0
1	Regulation of signal transduction	15	3	Reactome Pathways	HSA-5358749	S37 mutants of beta-catenin arent phosphorylated	0.00065	PPP2R1B|PPP2R1A|PPP2R5D	20	5.26316	0	3	0
1	Regulation of signal transduction	15	3	Reactome Pathways	HSA-5358751	S45 mutants of beta-catenin arent phosphorylated	0.00065	PPP2R1B|PPP2R1A|PPP2R5D	20	5.26316	0	3	0
1	Regulation of signal transduction	15	3	Reactome Pathways	HSA-5358752	T41 mutants of beta-catenin arent phosphorylated	0.00065	PPP2R1B|PPP2R1A|PPP2R5D	20	5.26316	0	3	0
1	Regulation of signal transduction	17	3	Reactome Pathways	HSA-196299	Beta-catenin phosphorylation cascade	0.00083	PPP2R1B|PPP2R1A|PPP2R5D	17.6471	5.26316	0	3	0
1	Regulation of signal transduction	21	3	Reactome Pathways	HSA-389513	CTLA4 inhibitory signaling	0.0014	PPP2R1B|PPP2R1A|PPP2R5D	14.2857	5.26316	0	3	0
1	Regulation of signal transduction	24	3	Reactome Pathways	HSA-180024	DARPP-32 events	0.0019	PPP2R1B|PPP2R1A|PPP2R5D	12.5	5.26316	0	3	0
1	Regulation of signal transduction	29	3	Reactome Pathways	HSA-525793	Myogenesis	0.0031	MAPK14|MEF2D|MAP2K6	10.3448	5.26316	0	3	0
1	Regulation of signal transduction	26	3	GO Biological Process	GO:0060045	Positive regulation of cardiac muscle cell proliferation	0.0053	MAPK14|PIM1|YAP1	11.5385	5.26316	0	3	0
1	Regulation of signal transduction	29	3	GO Biological Process	GO:0035872	Nucleotide-binding domain, leucine rich repeat containing receptor signaling pathway	0.007	RNF34|MAP2K6|IKBKG	10.3448	5.26316	0	3	0
1	Regulation of signal transduction	3	2	GO Biological Process	GO:0043988	Histone h3-s28 phosphorylation	0.0054	RPS6KA4|RPS6KA5	66.6667	3.50877	0	2	0
1	Regulation of signal transduction	7	2	Reactome Pathways	HSA-5603029	IkBA variant leads to EDA-ID	0.0074	NFKB2|IKBKG	28.5714	3.50877	0	2	0
1	Regulation of signal transduction	4	2	GO Biological Process	GO:0090168	Golgi reassembly	0.0078	PDCD10|YWHAZ	50	3.50877	0	1	1
1	Regulation of signal transduction	5	2	GO Biological Process	GO:0043987	Histone h3-s10 phosphorylation	0.0104	RPS6KA4|RPS6KA5	40	3.50877	0	2	0
1	Regulation of signal transduction	5	2	GO Biological Process	GO:0072734	Cellular response to staurosporine	0.0104	CASP6|CASP7	40	3.50877	0	2	0
1	Regulation of signal transduction	9	2	Reactome Pathways	HSA-2465910	MASTL Facilitates Mitotic Progression	0.0108	PPP2R1B|PPP2R1A	22.2222	3.50877	0	2	0
1	Regulation of signal transduction	10	2	Reactome Pathways	HSA-9702518	STAT5 activation downstream of FLT3 ITD mutants	0.0127	BCL2L1|PIM1	20	3.50877	0	2	0
1	Regulation of signal transduction	6	2	GO Biological Process	GO:1903588	Negative regulation of blood vessel endothelial cell proliferation involved in sprouting angiogenesis	0.0129	THBS1|PDCD10	33.3333	3.50877	0	2	0
1	Regulation of signal transduction	11	2	Reactome Pathways	HSA-5210891	Uptake and function of anthrax toxins	0.0146	MAP2K7|MAP2K6	18.1818	3.50877	0	2	0
1	Regulation of signal transduction	11	2	Reactome Pathways	HSA-9013700	NOTCH4 Activation and Transmission of Signal to the Nucleus	0.0146	PSEN1|YWHAZ	18.1818	3.50877	0	1	1
1	Regulation of signal transduction	7	2	GO Biological Process	GO:0038066	p38MAPK cascade	0.0158	MAPK14|MAPKAPK2	28.5714	3.50877	0	2	0
1	Regulation of signal transduction	7	2	GO Biological Process	GO:0044351	Macropinocytosis	0.0158	MAPKAPK2|MAPKAPK3	28.5714	3.50877	0	2	0
1	Regulation of signal transduction	12	2	Reactome Pathways	HSA-264870	Caspase-mediated cleavage of cytoskeletal proteins	0.0165	CASP6|CASP7	16.6667	3.50877	0	2	0
1	Regulation of signal transduction	4	2	GO Molecular Function	GO:0097200	Cysteine-type endopeptidase activity involved in execution phase of apoptosis	0.0168	CASP6|CASP7	50	3.50877	0	2	0
1	Regulation of signal transduction	13	2	Reactome Pathways	HSA-113501	Inhibition of replication initiation of damaged DNA by RB1/E2F1	0.0186	PPP2R1B|PPP2R1A	15.3846	3.50877	0	2	0
1	Regulation of signal transduction	8	2	GO Biological Process	GO:0033129	Positive regulation of histone phosphorylation	0.0188	RPS6KA4|RPS6KA5	25	3.50877	0	2	0
1	Regulation of signal transduction	8	2	GO Biological Process	GO:0051683	Establishment of golgi localization	0.0188	PDCD10|YWHAZ	25	3.50877	0	1	1
1	Regulation of signal transduction	14	2	Reactome Pathways	HSA-918233	TRAF3-dependent IRF activation pathway	0.021	SIKE1|IKBKE	14.2857	3.50877	0	2	0
1	Regulation of signal transduction	5	2	STRING Clusters	CL:7529	Mixed, incl. alzheimers disease 15, and uterine carcinosarcoma	0.0237	PPP2R1A|PPP2R2A	40	3.50877	1	1	0
1	Regulation of signal transduction	5	2	STRING Clusters	CL:7664	Striatin family, and Cerebral cavernous malformation 3	0.0237	CTTNBP2NL|STRIP1	40	3.50877	0	2	0
1	Regulation of signal transduction	5	2	STRING Clusters	CL:7678	Mixed, incl. n1221-like protein, and mst4, kinase domain	0.0237	SIKE1|MST4	40	3.50877	0	2	0
1	Regulation of signal transduction	16	2	Reactome Pathways	HSA-1295596	Spry regulation of FGF signaling	0.0255	PPP2R1A|MKNK1	12.5	3.50877	0	2	0
1	Regulation of signal transduction	10	2	GO Biological Process	GO:0002295	T-helper cell lineage commitment	0.0257	BATF|ZFPM1	20	3.50877	0	2	0
1	Regulation of signal transduction	10	2	GO Biological Process	GO:0007084	Mitotic nuclear envelope reassembly	0.0257	PPP2R1A|PPP2R2A	20	3.50877	1	1	0
1	Regulation of signal transduction	10	2	GO Biological Process	GO:0045792	Negative regulation of cell size	0.0257	DEPTOR|AKT1S1	20	3.50877	0	2	0
1	Regulation of signal transduction	17	2	Reactome Pathways	HSA-1810476	RIP-mediated NFkB activation via ZBP1	0.0274	NFKB2|IKBKG	11.7647	3.50877	0	2	0
1	Regulation of signal transduction	17	2	Reactome Pathways	HSA-450604	KSRP (KHSRP) binds and destabilizes mRNA	0.0274	MAPK14|YWHAZ	11.7647	3.50877	0	1	1
1	Regulation of signal transduction	17	2	Reactome Pathways	HSA-5676594	TNF receptor superfamily (TNFSF) members mediating non-canonical NF-kB pathway	0.0274	BIRC3|CD40	11.7647	3.50877	0	2	0
1	Regulation of signal transduction	11	2	GO Biological Process	GO:0051352	Negative regulation of ligase activity	0.0289	PSEN1|CDKN2A	18.1818	3.50877	0	2	0
1	Regulation of signal transduction	11	2	GO Biological Process	GO:2001241	Positive regulation of extrinsic apoptotic signaling pathway in absence of ligand	0.0289	PPP2R1B|PPP2R1A	18.1818	3.50877	0	2	0
1	Regulation of signal transduction	18	2	Reactome Pathways	HSA-168927	TICAM1, RIP1-mediated IKK complex recruitment	0.0293	BIRC3|IKBKG	11.1111	3.50877	0	2	0
1	Regulation of signal transduction	18	2	Reactome Pathways	HSA-2995383	Initiation of Nuclear Envelope (NE) Reformation	0.0293	PPP2R1A|PPP2R2A	11.1111	3.50877	1	1	0
1	Regulation of signal transduction	7	2	GO Molecular Function	GO:0004711	Ribosomal protein s6 kinase activity	0.0329	RPS6KA4|RPS6KA1	28.5714	3.50877	0	2	0
1	Regulation of signal transduction	14	2	GO Biological Process	GO:0010763	Positive regulation of fibroblast migration	0.0395	THBS1|PRKCE	14.2857	3.50877	0	2	0
1	Regulation of signal transduction	14	2	GO Biological Process	GO:0090128	Regulation of synapse maturation	0.0395	DISC1|YWHAZ	14.2857	3.50877	0	1	1
1	Regulation of signal transduction	8	2	STRING Clusters	CL:20867	MADS MEF2-like, and Histone deacetylase, glutamine rich N-terminal domain	0.0417	MEF2D|HDAC9	25	3.50877	0	2	0
1	Regulation of signal transduction	15	2	GO Biological Process	GO:0070262	Peptidyl-serine dephosphorylation	0.0433	PPP2R1A|PPP2R2A	13.3333	3.50877	1	1	0
1	Regulation of signal transduction	15	2	GO Biological Process	GO:0090051	Negative regulation of cell migration involved in sprouting angiogenesis	0.0433	THBS1|PDCD10	13.3333	3.50877	0	2	0
2	Regulation of cell communication and motility	109	11	KEGG Pathways	hsa04670	Leukocyte transendothelial migration	8.27e-13	ACTN4|ICAM1|GNAI2|PTK2|GNAI1|GNAI3|VAV3|VAV2|ITGB1|ITGB2|CXCR4	10.0917	20.7547	2	9	0
2	Regulation of cell communication and motility	87	9	KEGG Pathways	hsa04540	Gap junction	1.14e-10	GNA11|ADCY3|ADCY9|GNAI2|GNAI1|DRD2|NRAS|GNAI3|PRKACB	10.3448	16.9811	0	9	0
2	Regulation of cell communication and motility	89	9	KEGG Pathways	hsa05032	Morphine addiction	1.27e-10	ADCY3|ADCY9|ADRBK1|GNAI2|GNAI1|GNAI3|PRKACB|GABRA2|GNB1	10.1124	16.9811	0	9	0
2	Regulation of cell communication and motility	53	8	Reactome Pathways	HSA-112043	PLC beta mediated events	6.24e-10	ADCY3|ADCY9|ADRBK1|GNAI2|GNAI1|GNAI3|PRKACB|GNAZ	15.0943	15.0943	0	8	0
2	Regulation of cell communication and motility	33	7	GO Cellular Component	GO:0005834	Heterotrimeric g-protein complex	1.71e-09	GNA11|GNAI2|GNAI1|GNAI3|GNA14|GNAZ|GNB1	21.2121	13.2075	0	7	0
2	Regulation of cell communication and motility	48	7	Reactome Pathways	HSA-418597	G alpha (z) signalling events	1.46e-08	ADCY3|ADCY9|GNAI2|GNAI1|GNAI3|GNAZ|GNB1	14.5833	13.2075	0	7	0
2	Regulation of cell communication and motility	60	7	Reactome Pathways	HSA-977443	GABA receptor activation	5.05e-08	ADCY3|ADCY9|GNAI2|GNAI1|GNAI3|GABRA2|GNB1	11.6667	13.2075	0	7	0
2	Regulation of cell communication and motility	28	6	Reactome Pathways	HSA-2424491	DAP12 signaling	3.81e-08	LCK|FYN|NRAS|VAV3|VAV2|SYK	21.4286	11.3208	0	6	0
2	Regulation of cell communication and motility	20	6	GO Molecular Function	GO:0031683	G-protein beta/gamma-subunit complex binding	4.15e-08	GNA11|GNAI2|GNAI1|GNAI3|GNA14|GNAZ	30	11.3208	0	6	0
2	Regulation of cell communication and motility	33	6	Reactome Pathways	HSA-392518	Signal amplification	6.86e-08	GNA11|GNAI2|GNAI1|GNAI3|GNA14|GNB1	18.1818	11.3208	0	6	0
2	Regulation of cell communication and motility	32	6	GO Biological Process	GO:0007212	Dopamine receptor signaling pathway	1e-07	GNA11|SLC9A3R1|DRD2|GNAI3|GNA14|GNB1	18.75	11.3208	0	5	1
2	Regulation of cell communication and motility	54	6	KEGG Pathways	hsa04923	Regulation of lipolysis in adipocytes	1.36e-07	ADCY3|ADCY9|GNAI2|GNAI1|GNAI3|PRKACB	11.1111	11.3208	0	6	0
2	Regulation of cell communication and motility	39	6	Reactome Pathways	HSA-9664323	FCGR3A-mediated IL10 synthesis	1.53e-07	ADCY3|FCGR2A|ADCY9|FYN|PRKACB|SYK	15.3846	11.3208	0	6	0
2	Regulation of cell communication and motility	41	6	Reactome Pathways	HSA-8875878	MET promotes cell motility	1.94e-07	ITGA3|GAB1|ITGA2|PTK2|FN1|ITGB1	14.6341	11.3208	2	4	0
2	Regulation of cell communication and motility	59	6	KEGG Pathways	hsa04730	Long-term depression	2.1e-07	GNA11|GNAI2|GNAI1|NRAS|GNAI3|GNAZ	10.1695	11.3208	0	6	0
2	Regulation of cell communication and motility	43	6	Reactome Pathways	HSA-991365	Activation of GABAB receptors	2.3e-07	ADCY3|ADCY9|GNAI2|GNAI1|GNAI3|GNB1	13.9535	11.3208	0	6	0
2	Regulation of cell communication and motility	41	6	GO Molecular Function	GO:0042169	SH2 domain binding	1.03e-06	PAG1|KIT|LCK|PTK2|SYK|FGFR1	14.6341	11.3208	0	6	0
2	Regulation of cell communication and motility	56	6	GO Molecular Function	GO:0050840	Extracellular matrix binding	4.54e-06	ITGA3|GPC1|ITGA2|ITGB1|TGFBI|VEGFA	10.7143	11.3208	2	4	0
2	Regulation of cell communication and motility	57	6	STRING Clusters	CL:16805	Protein complex involved in cell adhesion, and met activates ptk2 signaling	1.04e-05	ITGB8|ICAM1|ITGA2|FN1|ITGB1|ITGB2	10.5263	11.3208	2	4	0
2	Regulation of cell communication and motility	14	5	Reactome Pathways	HSA-170670	Adenylate cyclase inhibitory pathway	1e-07	ADCY3|ADCY9|GNAI2|GNAI1|GNAI3	35.7143	9.43396	0	5	0
2	Regulation of cell communication and motility	27	5	Reactome Pathways	HSA-3000170	Syndecan interactions	1.14e-06	ITGA2|SDC2|SDC3|FN1|ITGB1	18.5185	9.43396	2	3	0
2	Regulation of cell communication and motility	24	5	GO Biological Process	GO:0033627	Cell adhesion mediated by integrin	1.23e-06	ITGB8|ICAM1|ITGA2|ITGB1|ITGB2	20.8333	9.43396	2	3	0
2	Regulation of cell communication and motility	28	5	Reactome Pathways	HSA-202040	G-protein activation	1.23e-06	GNAI2|GNAI1|GNAI3|GNAZ|GNB1	17.8571	9.43396	0	5	0
2	Regulation of cell communication and motility	30	5	Reactome Pathways	HSA-8874081	MET activates PTK2 signaling	1.57e-06	ITGA3|ITGA2|PTK2|FN1|ITGB1	16.6667	9.43396	2	3	0
2	Regulation of cell communication and motility	30	5	GO Cellular Component	GO:0008305	Integrin complex	2.12e-06	ITGA3|ITGB8|ITGA2|ITGB1|ITGB2	16.6667	9.43396	2	3	0
2	Regulation of cell communication and motility	49	5	KEGG Pathways	hsa05030	Cocaine addiction	2.59e-06	GNAI2|GNAI1|DRD2|GNAI3|PRKACB	10.2041	9.43396	0	5	0
2	Regulation of cell communication and motility	34	5	Reactome Pathways	HSA-114604	GPVI-mediated activation cascade	2.66e-06	LCK|FYN|VAV3|VAV2|SYK	14.7059	9.43396	0	5	0
2	Regulation of cell communication and motility	18	5	STRING Clusters	CL:16870	Integrin domain superfamily, and hematopoietic stem cell migration to bone marrow	3.49e-06	ITGB8|ICAM1|FN1|ITGB1|ITGB2	27.7778	9.43396	1	4	0
2	Regulation of cell communication and motility	38	5	Reactome Pathways	HSA-9607240	FLT3 Signaling	4.17e-06	LCK|FYN|GAB2|NRAS|SYK	13.1579	9.43396	0	5	0
2	Regulation of cell communication and motility	42	5	Reactome Pathways	HSA-6814122	Cooperation of PDCL (PhLP1) and TRiC/CCT in G-protein beta folding	6.47e-06	GNAI2|GNAI1|GNAI3|GNAZ|GNB1	11.9048	9.43396	0	5	0
2	Regulation of cell communication and motility	43	5	Reactome Pathways	HSA-1433557	Signaling by SCF-KIT	7.08e-06	KIT|LCK|FYN|GAB2|NRAS	11.6279	9.43396	0	5	0
2	Regulation of cell communication and motility	48	5	Reactome Pathways	HSA-112399	IRS-mediated signalling	1.12e-05	GAB1|FGFR4|GAB2|NRAS|FGFR1	10.4167	9.43396	0	5	0
2	Regulation of cell communication and motility	9	4	GO Biological Process	GO:0060158	Phospholipase c-activating dopamine receptor signaling pathway	2.89e-06	GNA11|SLC9A3R1|DRD2|GNA14	44.4444	7.54717	0	3	1
2	Regulation of cell communication and motility	7	4	GO Molecular Function	GO:0031821	G protein-coupled serotonin receptor binding	4.54e-06	GNA11|GNAI1|GNAI3|GNAZ	57.1429	7.54717	0	4	0
2	Regulation of cell communication and motility	20	4	Reactome Pathways	HSA-9670439	Signaling by phosphorylated juxtamembrane, extracellular and kinase domain KIT mutants	1.7e-05	KIT|LCK|FYN|NRAS	20	7.54717	0	4	0
2	Regulation of cell communication and motility	22	4	Reactome Pathways	HSA-392170	ADP signalling through P2Y purinoceptor 12	2.17e-05	GNAI2|GNAI1|GNAI3|GNB1	18.1818	7.54717	0	4	0
2	Regulation of cell communication and motility	23	4	Reactome Pathways	HSA-373753	Nephrin family interactions	2.5e-05	WASL|ACTN4|FYN|CD2AP	17.3913	7.54717	1	3	0
2	Regulation of cell communication and motility	19	4	GO Biological Process	GO:0007213	G protein-coupled acetylcholine receptor signaling pathway	2.6e-05	GNA11|ADRBK1|GNAI2|GNB1	21.0526	7.54717	0	4	0
2	Regulation of cell communication and motility	20	4	GO Biological Process	GO:0032930	Positive regulation of superoxide anion generation	3.01e-05	GNAI2|GNAI3|SYK|ITGB2	20	7.54717	0	4	0
2	Regulation of cell communication and motility	32	4	Reactome Pathways	HSA-2871796	FCERI mediated MAPK activation	6.97e-05	NRAS|VAV3|VAV2|SYK	12.5	7.54717	0	4	0
2	Regulation of cell communication and motility	33	4	Reactome Pathways	HSA-163359	Glucagon signaling in metabolic regulation	7.68e-05	ADCY3|ADCY9|PRKACB|GNB1	12.1212	7.54717	0	4	0
2	Regulation of cell communication and motility	35	4	Reactome Pathways	HSA-111933	Calmodulin induced events	9.41e-05	ADCY3|ADCY9|ADRBK1|PRKACB	11.4286	7.54717	0	4	0
2	Regulation of cell communication and motility	30	4	GO Biological Process	GO:0097061	Dendritic spine organization	0.00011	ITGA3|WASL|FYN|PRNP	13.3333	7.54717	0	4	0
2	Regulation of cell communication and motility	38	4	Reactome Pathways	HSA-5655302	Signaling by FGFR1 in disease	0.00012	GAB1|GAB2|NRAS|FGFR1	10.5263	7.54717	0	4	0
2	Regulation of cell communication and motility	32	4	GO Biological Process	GO:0050974	Detection of mechanical stimulus involved in sensory perception	0.00014	KIT|ITGA2|FYN|CXCR4	12.5	7.54717	1	3	0
2	Regulation of cell communication and motility	34	4	GO Biological Process	GO:0030032	Lamellipodium assembly	0.00017	KIT|VAV3|VAV2|ITGB1	11.7647	7.54717	1	3	0
2	Regulation of cell communication and motility	35	4	GO Biological Process	GO:0043552	Positive regulation of phosphatidylinositol 3-kinase activity	0.00018	KIT|PTK2|VAV3|VAV2	11.4286	7.54717	0	4	0
2	Regulation of cell communication and motility	29	4	GO Molecular Function	GO:0043236	Laminin binding	0.00024	ITGA3|GPC1|ITGA2|ITGB1	13.7931	7.54717	2	2	0
2	Regulation of cell communication and motility	30	4	STRING Clusters	CL:23886	Regulator of G protein signaling domain, and G-protein alpha subunit, group I	0.00059	GNAI2|GNAI1|GNAI3|GNAZ	13.3333	7.54717	0	4	0
2	Regulation of cell communication and motility	6	3	Reactome Pathways	HSA-9706374	FLT3 signaling through SRC family kinases	4.48e-05	LCK|FYN|SYK	50	5.66038	0	3	0
2	Regulation of cell communication and motility	11	3	Reactome Pathways	HSA-5655291	Signaling by FGFR4 in disease	0.00016	GAB1|FGFR4|NRAS	27.2727	5.66038	0	3	0
2	Regulation of cell communication and motility	13	3	Reactome Pathways	HSA-2029481	FCGR activation	0.00023	FCGR2A|FYN|SYK	23.0769	5.66038	0	3	0
2	Regulation of cell communication and motility	10	3	GO Biological Process	GO:0097062	Dendritic spine maintenance	0.00025	ITGA3|FYN|PRNP	30	5.66038	0	3	0
2	Regulation of cell communication and motility	14	3	Reactome Pathways	HSA-3656237	Defective EXT2 causes exostoses 2	0.00027	GPC1|SDC2|SDC3	21.4286	5.66038	0	3	0
2	Regulation of cell communication and motility	14	3	Reactome Pathways	HSA-3656253	Defective EXT1 causes exostoses 1, TRPS2 and CHDS	0.00027	GPC1|SDC2|SDC3	21.4286	5.66038	0	3	0
2	Regulation of cell communication and motility	14	3	Reactome Pathways	HSA-418885	DCC mediated attractive signaling	0.00027	WASL|PTK2|FYN	21.4286	5.66038	0	3	0
2	Regulation of cell communication and motility	15	3	Reactome Pathways	HSA-75892	Platelet Adhesion to exposed collagen	0.00031	ITGA2|FYN|ITGB1	20	5.66038	2	1	0
2	Regulation of cell communication and motility	16	3	Reactome Pathways	HSA-1433559	Regulation of KIT signaling	0.00036	KIT|LCK|FYN	18.75	5.66038	0	3	0
2	Regulation of cell communication and motility	17	3	Reactome Pathways	HSA-164378	PKA activation in glucagon signalling	0.00042	ADCY3|ADCY9|PRKACB	17.6471	5.66038	0	3	0
2	Regulation of cell communication and motility	17	3	Reactome Pathways	HSA-2730905	Role of LAT2/NTAL/LAB on calcium mobilization	0.00042	FYN|GAB2|SYK	17.6471	5.66038	0	3	0
2	Regulation of cell communication and motility	18	3	Reactome Pathways	HSA-163615	PKA activation	0.00048	ADCY3|ADCY9|PRKACB	16.6667	5.66038	0	3	0
2	Regulation of cell communication and motility	6	3	STRING Clusters	CL:23934	G-protein alpha subunit, group I, and Smoothened	0.0005	GNAI2|GNAI1|GNAI3	50	5.66038	0	3	0
2	Regulation of cell communication and motility	14	3	GO Biological Process	GO:0050966	Detection of mechanical stimulus involved in sensory perception of pain	0.00053	ITGA2|FYN|CXCR4	21.4286	5.66038	1	2	0
2	Regulation of cell communication and motility	20	3	Reactome Pathways	HSA-3560783	Defective B4GALT7 causes EDS, progeroid type	0.00063	GPC1|SDC2|SDC3	15	5.66038	0	3	0
2	Regulation of cell communication and motility	20	3	Reactome Pathways	HSA-3560801	Defective B3GAT3 causes JDSSDHD	0.00063	GPC1|SDC2|SDC3	15	5.66038	0	3	0
2	Regulation of cell communication and motility	20	3	Reactome Pathways	HSA-4420332	Defective B3GALT6 causes EDSP2 and SEMDJL1	0.00063	GPC1|SDC2|SDC3	15	5.66038	0	3	0
2	Regulation of cell communication and motility	21	3	Reactome Pathways	HSA-445144	Signal transduction by L1	0.00069	VAV2|ITGB1|FGFR1	14.2857	5.66038	1	2	0
2	Regulation of cell communication and motility	21	3	Reactome Pathways	HSA-5621575	CD209 (DC-SIGN) signaling	0.00069	FYN|NRAS|PRKACB	14.2857	5.66038	0	3	0
2	Regulation of cell communication and motility	22	3	Reactome Pathways	HSA-2024096	HS-GAG degradation	0.00077	GPC1|SDC2|SDC3	13.6364	5.66038	0	3	0
2	Regulation of cell communication and motility	12	3	GO Molecular Function	GO:0035256	G protein-coupled glutamate receptor binding	0.00086	SLC9A3R1|FYN|PRNP	25	5.66038	0	2	1
2	Regulation of cell communication and motility	24	3	Reactome Pathways	HSA-428930	Thromboxane signalling through TP receptor	0.00097	GNA11|GNA14|GNB1	12.5	5.66038	0	3	0
2	Regulation of cell communication and motility	19	3	GO Biological Process	GO:0034199	Activation of protein kinase a activity	0.0011	ADCY3|ADCY9|PRKACB	15.7895	5.66038	0	3	0
2	Regulation of cell communication and motility	19	3	GO Biological Process	GO:0071404	Cellular response to low-density lipoprotein particle stimulus	0.0011	SYK|ITGB1|ITGB2	15.7895	5.66038	1	2	0
2	Regulation of cell communication and motility	25	3	Reactome Pathways	HSA-418592	ADP signalling through P2Y purinoceptor 1	0.0011	GNA11|GNA14|GNB1	12	5.66038	0	3	0
2	Regulation of cell communication and motility	25	3	Reactome Pathways	HSA-9006115	Signaling by NTRK2 (TRKB)	0.0011	GAB1|FYN|NRAS	12	5.66038	0	3	0
2	Regulation of cell communication and motility	25	3	Reactome Pathways	HSA-9006335	Signaling by Erythropoietin	0.0011	EPOR|GAB1|NRAS	12	5.66038	0	3	0
2	Regulation of cell communication and motility	20	3	GO Biological Process	GO:0007194	Negative regulation of adenylate cyclase activity	0.0012	GNAI2|DRD2|GNAI3	15	5.66038	0	3	0
2	Regulation of cell communication and motility	26	3	Reactome Pathways	HSA-1971475	A tetrasaccharide linker sequence is required for GAG synthesis	0.0012	GPC1|SDC2|SDC3	11.5385	5.66038	0	3	0
2	Regulation of cell communication and motility	27	3	Reactome Pathways	HSA-354192	Integrin signaling	0.0013	PTK2|FN1|SYK	11.1111	5.66038	0	3	0
2	Regulation of cell communication and motility	27	3	Reactome Pathways	HSA-5654716	Downstream signaling of activated FGFR4	0.0013	GAB1|FGFR4|NRAS	11.1111	5.66038	0	3	0
2	Regulation of cell communication and motility	28	3	Reactome Pathways	HSA-400042	Adrenaline,noradrenaline inhibits insulin secretion	0.0014	GNAI2|GNAI1|GNB1	10.7143	5.66038	0	3	0
2	Regulation of cell communication and motility	10	3	STRING Clusters	CL:16871	Integrin domain superfamily, and hematopoietic stem cell migration to bone marrow	0.0014	ITGB8|FN1|ITGB1	30	5.66038	1	2	0
2	Regulation of cell communication and motility	25	3	GO Biological Process	GO:0044062	Regulation of excretion	0.0021	SLC9A3R1|GNAI2|DRD2	12	5.66038	0	2	1
2	Regulation of cell communication and motility	25	3	GO Biological Process	GO:1905809	Negative regulation of synapse organization	0.0021	PTK2|FYN|PRNP	12	5.66038	0	3	0
2	Regulation of cell communication and motility	26	3	GO Biological Process	GO:0043302	Positive regulation of leukocyte degranulation	0.0023	GAB2|SYK|ITGB2	11.5385	5.66038	0	3	0
2	Regulation of cell communication and motility	26	3	GO Biological Process	GO:0048333	Mesodermal cell differentiation	0.0023	ITGA3|ITGA2|ITGB1	11.5385	5.66038	2	1	0
2	Regulation of cell communication and motility	26	3	GO Biological Process	GO:0050927	Positive regulation of positive chemotaxis	0.0023	ITGA2|CXCL8|VEGFA	11.5385	5.66038	1	2	0
2	Regulation of cell communication and motility	27	3	GO Biological Process	GO:0002092	Positive regulation of receptor internalization	0.0025	DRD2|SYK|VEGFA	11.1111	5.66038	0	3	0
2	Regulation of cell communication and motility	27	3	GO Biological Process	GO:0071377	Cellular response to glucagon stimulus	0.0025	ADCY3|ADCY9|PRKACB	11.1111	5.66038	0	3	0
2	Regulation of cell communication and motility	14	3	STRING Clusters	CL:16003	Mixed, incl. met activates rap1 and rac1, and pulmonary valve stenosis	0.0028	GAB1|PTK2|GAB2	21.4286	5.66038	0	3	0
2	Regulation of cell communication and motility	21	3	GO Molecular Function	GO:0017134	Fibroblast growth factor binding	0.0031	GPC1|FGFR4|FGFR1	14.2857	5.66038	0	3	0
2	Regulation of cell communication and motility	27	3	GO Molecular Function	GO:0001968	Fibronectin binding	0.0053	ITGA3|ITGB1|VEGFA	11.1111	5.66038	1	2	0
2	Regulation of cell communication and motility	2	2	GO Cellular Component	GO:0034667	Integrin alpha3-beta1 complex	0.0015	ITGA3|ITGB1	100	3.77358	1	1	0
2	Regulation of cell communication and motility	3	2	GO Cellular Component	GO:0034666	Integrin alpha2-beta1 complex	0.0024	ITGA2|ITGB1	66.6667	3.77358	2	0	0
2	Regulation of cell communication and motility	6	2	Reactome Pathways	HSA-1566977	Fibronectin matrix formation	0.0032	FN1|ITGB1	33.3333	3.77358	1	1	0
2	Regulation of cell communication and motility	4	2	GO Biological Process	GO:0007161	Calcium-independent cell-matrix adhesion	0.0036	FN1|ITGB1	50	3.77358	1	1	0
2	Regulation of cell communication and motility	4	2	GO Biological Process	GO:0021769	Orbitofrontal cortex development	0.0036	DRD2|FGFR1	50	3.77358	0	2	0
2	Regulation of cell communication and motility	4	2	GO Biological Process	GO:0038162	Erythropoietin-mediated signaling pathway	0.0036	EPOR|KIT	50	3.77358	0	2	0
2	Regulation of cell communication and motility	4	2	GO Biological Process	GO:1902951	Negative regulation of dendritic spine maintenance	0.0036	FYN|PRNP	50	3.77358	0	2	0
2	Regulation of cell communication and motility	5	2	GO Biological Process	GO:0051582	Positive regulation of neurotransmitter uptake	0.0048	DRD2|ITGB1	40	3.77358	1	1	0
2	Regulation of cell communication and motility	5	2	GO Biological Process	GO:1905664	Regulation of calcium ion import across plasma membrane	0.0048	FYN|PRNP	40	3.77358	0	2	0
2	Regulation of cell communication and motility	8	2	Reactome Pathways	HSA-164944	Nef and signal transduction	0.0048	LCK|FYN	25	3.77358	0	2	0
2	Regulation of cell communication and motility	8	2	Reactome Pathways	HSA-434316	Fatty Acids bound to GPR40 (FFAR1) regulate insulin secretion	0.0048	GNA11|GNA14	25	3.77358	0	2	0
2	Regulation of cell communication and motility	9	2	Reactome Pathways	HSA-447041	CHL1 interactions	0.0056	ITGA2|ITGB1	22.2222	3.77358	2	0	0
2	Regulation of cell communication and motility	6	2	GO Cellular Component	GO:0071438	Invadopodium membrane	0.006	ITGA3|ITGB1	33.3333	3.77358	1	1	0
2	Regulation of cell communication and motility	6	2	GO Biological Process	GO:0008354	Germ cell migration	0.0061	KIT|ITGB1	33.3333	3.77358	1	1	0
2	Regulation of cell communication and motility	6	2	GO Biological Process	GO:0032415	Regulation of sodium:proton antiporter activity	0.0061	ACTN4|SLC9A3R1	33.3333	3.77358	1	0	1
2	Regulation of cell communication and motility	10	2	Reactome Pathways	HSA-170660	Adenylate cyclase activating pathway	0.0064	ADCY3|ADCY9	20	3.77358	0	2	0
2	Regulation of cell communication and motility	10	2	Reactome Pathways	HSA-399997	Acetylcholine regulates insulin secretion	0.0064	GNA11|GNA14	20	3.77358	0	2	0
2	Regulation of cell communication and motility	10	2	Reactome Pathways	HSA-8853334	Signaling by FGFR3 fusions in cancer	0.0064	GAB1|NRAS	20	3.77358	0	2	0
2	Regulation of cell communication and motility	4	2	GO Molecular Function	GO:0042610	CD8 receptor binding	0.0068	LCK|FYN	50	3.77358	0	2	0
2	Regulation of cell communication and motility	7	2	GO Biological Process	GO:0033864	Positive regulation of nad(p)h oxidase activity	0.0076	GNAI2|GNAI3	28.5714	3.77358	0	2	0
2	Regulation of cell communication and motility	7	2	GO Biological Process	GO:0038089	Positive regulation of cell migration by vascular endothelial growth factor signaling pathway	0.0076	GAB1|VEGFA	28.5714	3.77358	0	2	0
2	Regulation of cell communication and motility	12	2	Reactome Pathways	HSA-210990	PECAM1 interactions	0.0085	LCK|FYN	16.6667	3.77358	0	2	0
2	Regulation of cell communication and motility	12	2	Reactome Pathways	HSA-389359	CD28 dependent Vav1 pathway	0.0085	LCK|FYN	16.6667	3.77358	0	2	0
2	Regulation of cell communication and motility	12	2	Reactome Pathways	HSA-8866910	TFAP2 (AP-2) family regulates transcription of growth factors and their receptors	0.0085	KIT|VEGFA	16.6667	3.77358	0	2	0
2	Regulation of cell communication and motility	12	2	Reactome Pathways	HSA-9020558	Interleukin-2 signaling	0.0085	LCK|SYK	16.6667	3.77358	0	2	0
2	Regulation of cell communication and motility	12	2	Reactome Pathways	HSA-9027276	Erythropoietin activates Phosphoinositide-3-kinase (PI3K)	0.0085	EPOR|GAB1	16.6667	3.77358	0	2	0
2	Regulation of cell communication and motility	5	2	GO Molecular Function	GO:0005007	Fibroblast growth factor-activated receptor activity	0.0088	FGFR4|FGFR1	40	3.77358	0	2	0
2	Regulation of cell communication and motility	5	2	GO Molecular Function	GO:0098639	Collagen binding involved in cell-matrix adhesion	0.0088	ITGA2|ITGB1	40	3.77358	2	0	0
2	Regulation of cell communication and motility	8	2	GO Biological Process	GO:0043313	Regulation of neutrophil degranulation	0.0092	SYK|ITGB2	25	3.77358	0	2	0
2	Regulation of cell communication and motility	14	2	Reactome Pathways	HSA-9027284	Erythropoietin activates RAS	0.0107	EPOR|NRAS	14.2857	3.77358	0	2	0
2	Regulation of cell communication and motility	6	2	GO Molecular Function	GO:0031802	Type 5 metabotropic glutamate receptor binding	0.0109	FYN|PRNP	33.3333	3.77358	0	2	0
2	Regulation of cell communication and motility	15	2	Reactome Pathways	HSA-354194	GRB2:SOS provides linkage to MAPK signaling for Integrins	0.0121	PTK2|FN1	13.3333	3.77358	0	2	0
2	Regulation of cell communication and motility	15	2	Reactome Pathways	HSA-372708	p130Cas linkage to MAPK signaling for integrins	0.0121	PTK2|FN1	13.3333	3.77358	0	2	0
2	Regulation of cell communication and motility	15	2	Reactome Pathways	HSA-5637810	Constitutive Signaling by EGFRvIII	0.0121	GAB1|NRAS	13.3333	3.77358	0	2	0
2	Regulation of cell communication and motility	10	2	GO Biological Process	GO:0006171	cAMP biosynthetic process	0.0128	ADCY3|ADCY9	20	3.77358	0	2	0
2	Regulation of cell communication and motility	16	2	Reactome Pathways	HSA-9665348	Signaling by ERBB2 ECD mutants	0.0132	GAB1|NRAS	12.5	3.77358	0	2	0
2	Regulation of cell communication and motility	16	2	Reactome Pathways	HSA-9703648	Signaling by FLT3 ITD and TKD mutants	0.0132	GAB2|NRAS	12.5	3.77358	0	2	0
2	Regulation of cell communication and motility	17	2	Reactome Pathways	HSA-180292	GAB1 signalosome	0.0146	PAG1|GAB1	11.7647	3.77358	0	2	0
2	Regulation of cell communication and motility	11	2	GO Biological Process	GO:0007191	Adenylate cyclase-activating dopamine receptor signaling pathway	0.0147	SLC9A3R1|GNB1	18.1818	3.77358	0	1	1
2	Regulation of cell communication and motility	11	2	GO Biological Process	GO:1904322	Cellular response to forskolin	0.0147	ADCY3|GNAI1	18.1818	3.77358	0	2	0
2	Regulation of cell communication and motility	18	2	Reactome Pathways	HSA-202427	Phosphorylation of CD3 and TCR zeta chains	0.016	PAG1|LCK	11.1111	3.77358	0	2	0
2	Regulation of cell communication and motility	12	2	GO Biological Process	GO:0055062	Phosphate ion homeostasis	0.0166	SLC9A3R1|FGFR4	16.6667	3.77358	0	1	1
2	Regulation of cell communication and motility	12	2	GO Biological Process	GO:0071635	Negative regulation of transforming growth factor beta production	0.0166	FN1|CD2AP	16.6667	3.77358	0	2	0
2	Regulation of cell communication and motility	8	2	GO Molecular Function	GO:0016494	C-X-C chemokine receptor activity	0.0166	CXCR3|CXCR4	25	3.77358	0	2	0
2	Regulation of cell communication and motility	19	2	Reactome Pathways	HSA-1236382	Constitutive Signaling by Ligand-Responsive EGFR Cancer Variants	0.0175	GAB1|NRAS	10.5263	3.77358	0	2	0
2	Regulation of cell communication and motility	19	2	Reactome Pathways	HSA-5218921	VEGFR2 mediated cell proliferation	0.0175	NRAS|VEGFA	10.5263	3.77358	0	2	0
2	Regulation of cell communication and motility	19	2	Reactome Pathways	HSA-9703465	Signaling by FLT3 fusion proteins	0.0175	GAB2|NRAS	10.5263	3.77358	0	2	0
2	Regulation of cell communication and motility	9	2	GO Molecular Function	GO:0042608	T cell receptor binding	0.0196	LCK|FYN	22.2222	3.77358	0	2	0
2	Regulation of cell communication and motility	9	2	GO Molecular Function	GO:0042609	CD4 receptor binding	0.0196	LCK|FYN	22.2222	3.77358	0	2	0
2	Regulation of cell communication and motility	14	2	GO Biological Process	GO:0010763	Positive regulation of fibroblast migration	0.0209	PTK2|ITGB1	14.2857	3.77358	1	1	0
2	Regulation of cell communication and motility	14	2	GO Biological Process	GO:0038065	Collagen-activated signaling pathway	0.0209	ITGA2|SYK	14.2857	3.77358	1	1	0
2	Regulation of cell communication and motility	14	2	GO Biological Process	GO:1904251	Regulation of bile acid metabolic process	0.0209	KIT|FGFR4	14.2857	3.77358	0	2	0
2	Regulation of cell communication and motility	10	2	GO Molecular Function	GO:0004016	Adenylate cyclase activity	0.0228	ADCY3|ADCY9	20	3.77358	0	2	0
2	Regulation of cell communication and motility	15	2	GO Biological Process	GO:0035810	Positive regulation of urine volume	0.0231	GNAI2|DRD2	13.3333	3.77358	0	2	0
2	Regulation of cell communication and motility	15	2	GO Biological Process	GO:0035815	Positive regulation of renal sodium excretion	0.0231	GNAI2|DRD2	13.3333	3.77358	0	2	0
2	Regulation of cell communication and motility	15	2	GO Biological Process	GO:0050930	Induction of positive chemotaxis	0.0231	CXCL8|VEGFA	13.3333	3.77358	0	2	0
2	Regulation of cell communication and motility	15	2	GO Biological Process	GO:2001028	Positive regulation of endothelial cell chemotaxis	0.0231	FGFR1|VEGFA	13.3333	3.77358	0	2	0
2	Regulation of cell communication and motility	16	2	GO Biological Process	GO:0043306	Positive regulation of mast cell degranulation	0.0253	GAB2|SYK	12.5	3.77358	0	2	0
2	Regulation of cell communication and motility	17	2	GO Biological Process	GO:0002029	Desensitization of g protein-coupled receptor signaling pathway	0.0277	ADRBK1|DRD2	11.7647	3.77358	0	2	0
2	Regulation of cell communication and motility	5	2	STRING Clusters	CL:16076	Vav, PH domain, and SHB, SH2 domain	0.0282	VAV3|VAV2	40	3.77358	0	2	0
2	Regulation of cell communication and motility	5	2	STRING Clusters	CL:16873	Integrin alpha5-beta1 complex, and integrin alphav-beta6 complex	0.0282	FN1|ITGB1	40	3.77358	1	1	0
2	Regulation of cell communication and motility	5	2	STRING Clusters	CL:16891	Integrin alphal-beta2 complex, and response to sulfur dioxide	0.0282	ICAM1|ITGB2	40	3.77358	0	2	0
2	Regulation of cell communication and motility	5	2	STRING Clusters	CL:26223	Calcium-dependent cysteine-type endopeptidase activity	0.0282	CAPNS1|CAPN2	40	3.77358	2	0	0
2	Regulation of cell communication and motility	18	2	GO Cellular Component	GO:0031143	Pseudopodium	0.0299	ACTN4|CAPN2	11.1111	3.77358	2	0	0
2	Regulation of cell communication and motility	18	2	GO Biological Process	GO:0007603	Phototransduction, visible light	0.0302	GNA11|GNB1	11.1111	3.77358	0	2	0
2	Regulation of cell communication and motility	18	2	GO Biological Process	GO:2000811	Negative regulation of anoikis	0.0302	PTK2|ITGB1	11.1111	3.77358	1	1	0
2	Regulation of cell communication and motility	19	2	GO Biological Process	GO:0030050	Vesicle transport along actin filament	0.0327	WASL|ACTN4	10.5263	3.77358	1	1	0
2	Regulation of cell communication and motility	14	2	GO Molecular Function	GO:0005172	Vascular endothelial growth factor receptor binding	0.0367	CD2AP|VEGFA	14.2857	3.77358	0	2	0
2	Regulation of cell communication and motility	14	2	GO Molecular Function	GO:0032794	GTPase activating protein binding	0.0367	GNAI1|GNAI3	14.2857	3.77358	0	2	0
2	Regulation of cell communication and motility	7	2	STRING Clusters	CL:15759	Positive regulation of mapkkk cascade by fibroblast growth factor receptor signaling pathway, and betaklotho-mediated ligand binding	0.0373	FGFR4|FGFR1	28.5714	3.77358	0	2	0
2	Regulation of cell communication and motility	15	2	GO Molecular Function	GO:0004198	Calcium-dependent cysteine-type endopeptidase activity	0.0404	CAPNS1|CAPN2	13.3333	3.77358	2	0	0
3	Translation	366	45	GO Biological Process	GO:0006412	Translation	3.32e-70	EIF3E|RPL18A|SARS|EIF2S3|EIF2S1|AARS|RPL8|DARS|EIF4H|RPS11|MRPS5|MRPS28|RPS3|RPS9|MRPL13|RPL13|EEF2|MRPS31|EIF5A|RPL7|WARS|EIF3B|MRPL24|RPL12|DARS2|PARS2|RPL7A|MRPS15|YARS|EIF3I|IARS|EIF1AX|EEF1E1|CARS|SEPSECS|AIMP1|MRPL55|EEF1D|RPL30|RPS20|EIF3H|RPLP0|RPS19|RPS28|SARS2	12.2951	95.7447	14	29	2
3	Translation	289	43	Reactome Pathways	HSA-72766	Translation	1.5e-69	EIF3E|RPL18A|SARS|EIF2S3|EIF2S1|AARS|RPL8|DARS|EIF4H|RPS11|MRPS5|MRPS28|RPS3|RPS9|MRPL13|RPL13|EEF2|MRPS31|RPL7|WARS|EIF3B|MRPL24|RPL12|DARS2|PARS2|RPL7A|MRPS15|YARS|EIF3I|IARS|EIF1AX|EEF1E1|CARS|AIMP1|MRPL55|EEF1D|RPL30|RPS20|EIF3H|RPLP0|RPS19|RPS28|SARS2	14.8789	91.4894	13	28	2
3	Translation	213	23	GO Cellular Component	GO:0005840	Ribosome	5.03e-29	RPL18A|RPL8|RPS11|MRPS5|MRPS28|RPS3|RPS9|MRPL13|RPL13|EEF2|MRPS31|RPL7|MRPL24|RPL12|RPL7A|MRPS15|MRPL55|RPL30|RPS20|EIF3H|RPLP0|RPS19|RPS28	10.7981	48.9362	9	14	0
3	Translation	108	22	Reactome Pathways	HSA-156827	L13a-mediated translational silencing of Ceruloplasmin expression	1.7e-33	EIF3E|RPL18A|EIF2S3|EIF2S1|RPL8|EIF4H|RPS11|RPS3|RPS9|RPL13|RPL7|EIF3B|RPL12|RPL7A|EIF3I|EIF1AX|RPL30|RPS20|EIF3H|RPLP0|RPS19|RPS28	20.3704	46.8085	10	10	2
3	Translation	109	22	Reactome Pathways	HSA-72706	GTP hydrolysis and joining of the 60S ribosomal subunit	1.7e-33	EIF3E|RPL18A|EIF2S3|EIF2S1|RPL8|EIF4H|RPS11|RPS3|RPS9|RPL13|RPL7|EIF3B|RPL12|RPL7A|EIF3I|EIF1AX|RPL30|RPS20|EIF3H|RPLP0|RPS19|RPS28	20.1835	46.8085	10	10	2
3	Translation	141	22	GO Biological Process	GO:0006413	Translational initiation	4.49e-31	EIF3E|RPL18A|EIF2S3|EIF2S1|RPL8|EIF4H|RPS11|RPS3|RPS9|RPL13|RPL7|EIF3B|RPL12|RPL7A|EIF3I|EIF1AX|RPL30|RPS20|EIF3H|RPLP0|RPS19|RPS28	15.6028	46.8085	10	10	2
3	Translation	131	21	STRING Clusters	CL:146	Formation of a pool of free 40S subunits, and Elongation factor	5.43e-29	EIF3E|RPL18A|RPL8|RPS11|RPS3|RPS9|RPL13|EEF2|RPL7|EIF3B|RPL12|RPL7A|EIF3I|EIF1AX|EEF1D|RPL30|RPS20|EIF3H|RPLP0|RPS19|RPS28	16.0305	44.6809	10	10	1
3	Translation	178	21	GO Cellular Component	GO:0044391	Ribosomal subunit	3.91e-27	RPL18A|RPL8|RPS11|MRPS5|MRPS28|RPS3|RPS9|MRPL13|RPL13|MRPS31|RPL7|MRPL24|RPL12|RPL7A|MRPS15|MRPL55|RPL30|RPS20|RPLP0|RPS19|RPS28	11.7978	44.6809	9	12	0
3	Translation	114	20	Reactome Pathways	HSA-2408522	Selenoamino acid metabolism	2.91e-29	RPL18A|SARS|RPL8|DARS|RPS11|RPS3|RPS9|RPL13|RPL7|RPL12|RPL7A|IARS|EEF1E1|SEPSECS|AIMP1|RPL30|RPS20|RPLP0|RPS19|RPS28	17.5439	42.5532	10	10	0
3	Translation	159	20	GO Molecular Function	GO:0003735	Structural constituent of ribosome	6.91e-26	RPL18A|RPL8|RPS11|MRPS5|RPS3|RPS9|MRPL13|RPL13|MRPS31|RPL7|MRPL24|RPL12|RPL7A|MRPS15|MRPL55|RPL30|RPS20|RPLP0|RPS19|RPS28	12.5786	42.5532	9	11	0
3	Translation	99	19	Reactome Pathways	HSA-72689	Formation of a pool of free 40S subunits	2.32e-28	EIF3E|RPL18A|RPL8|RPS11|RPS3|RPS9|RPL13|RPL7|EIF3B|RPL12|RPL7A|EIF3I|EIF1AX|RPL30|RPS20|EIF3H|RPLP0|RPS19|RPS28	19.1919	40.4255	10	8	1
3	Translation	130	17	KEGG Pathways	hsa03010	Ribosome	2.18e-22	RPL18A|RPL8|RPS11|MRPS5|RPS9|MRPL13|RPL13|RPL7|MRPL24|RPL12|RPL7A|MRPS15|RPL30|RPS20|RPLP0|RPS19|RPS28	13.0769	36.1702	8	9	0
3	Translation	91	16	Reactome Pathways	HSA-156842	Eukaryotic Translation Elongation	6.03e-23	RPL18A|RPL8|RPS11|RPS3|RPS9|RPL13|EEF2|RPL7|RPL12|RPL7A|EEF1D|RPL30|RPS20|RPLP0|RPS19|RPS28	17.5824	34.0426	9	7	0
3	Translation	91	16	Reactome Pathways	HSA-2408557	Selenocysteine synthesis	6.03e-23	RPL18A|SARS|RPL8|RPS11|RPS3|RPS9|RPL13|RPL7|RPL12|RPL7A|SEPSECS|RPL30|RPS20|RPLP0|RPS19|RPS28	17.5824	34.0426	9	7	0
3	Translation	99	16	Reactome Pathways	HSA-9633012	Response of EIF2AK4 (GCN2) to amino acid deficiency	1.68e-22	RPL18A|EIF2S3|EIF2S1|RPL8|RPS11|RPS3|RPS9|RPL13|RPL7|RPL12|RPL7A|RPL30|RPS20|RPLP0|RPS19|RPS28	16.1616	34.0426	9	6	1
3	Translation	97	16	STRING Clusters	CL:153	Eukaryotic Translation Elongation	9.59e-22	RPL18A|RPL8|RPS11|RPS3|RPS9|RPL13|EEF2|RPL7|RPL12|RPL7A|EEF1D|RPL30|RPS20|RPLP0|RPS19|RPS28	16.4948	34.0426	9	7	0
3	Translation	87	15	Reactome Pathways	HSA-156902	Peptide chain elongation	1.79e-21	RPL18A|RPL8|RPS11|RPS3|RPS9|RPL13|EEF2|RPL7|RPL12|RPL7A|RPL30|RPS20|RPLP0|RPS19|RPS28	17.2414	31.9149	9	6	0
3	Translation	119	15	GO Biological Process	GO:0000184	Nuclear-transcribed mrna catabolic process, nonsense-mediated decay	5.91e-19	EIF3E|RPL18A|RPL8|RPS11|RPS3|RPS9|RPL13|RPL7|RPL12|RPL7A|RPL30|RPS20|RPLP0|RPS19|RPS28	12.605	31.9149	9	6	0
3	Translation	132	15	GO Biological Process	GO:0019080	Viral gene expression	2.32e-18	RPL18A|RPL8|RPS11|RPS3|RPS9|RPL13|RPL7|EIF3B|RPL12|RPL7A|RPL30|RPS20|RPLP0|RPS19|RPS28	11.3636	31.9149	10	5	0
3	Translation	55	14	Reactome Pathways	HSA-72649	Translation initiation complex formation	6.16e-22	EIF3E|EIF2S3|EIF2S1|EIF4H|RPS11|RPS3|RPS9|EIF3B|EIF3I|EIF1AX|RPS20|EIF3H|RPS19|RPS28	25.4545	29.7872	6	6	2
3	Translation	55	14	Reactome Pathways	HSA-72702	Ribosomal scanning and start codon recognition	6.16e-22	EIF3E|EIF2S3|EIF2S1|EIF4H|RPS11|RPS3|RPS9|EIF3B|EIF3I|EIF1AX|RPS20|EIF3H|RPS19|RPS28	25.4545	29.7872	6	6	2
3	Translation	87	14	Reactome Pathways	HSA-192823	Viral mRNA Translation	1.3e-19	RPL18A|RPL8|RPS11|RPS3|RPS9|RPL13|RPL7|RPL12|RPL7A|RPL30|RPS20|RPLP0|RPS19|RPS28	16.092	29.7872	9	5	0
3	Translation	75	14	STRING Clusters	CL:168	Cytoplasmic ribosomal proteins	1.48e-19	RPL18A|RPL8|RPS11|RPS3|RPS9|RPL13|EEF2|RPL7|RPL12|RPL7A|RPL30|RPS20|RPS19|RPS28	18.6667	29.7872	8	6	0
3	Translation	91	14	Reactome Pathways	HSA-72764	Eukaryotic Translation Termination	2.18e-19	RPL18A|RPL8|RPS11|RPS3|RPS9|RPL13|RPL7|RPL12|RPL7A|RPL30|RPS20|RPLP0|RPS19|RPS28	15.3846	29.7872	9	5	0
3	Translation	93	14	Reactome Pathways	HSA-975956	Nonsense Mediated Decay (NMD) independent of the Exon Junction Complex (EJC)	2.69e-19	RPL18A|RPL8|RPS11|RPS3|RPS9|RPL13|RPL7|RPL12|RPL7A|RPL30|RPS20|RPLP0|RPS19|RPS28	15.0538	29.7872	9	5	0
3	Translation	97	14	GO Cellular Component	GO:0022626	Cytosolic ribosome	1.84e-18	RPL18A|RPL8|RPS11|RPS3|RPS9|RPL13|RPL7|RPL12|RPL7A|RPL30|RPS20|RPLP0|RPS19|RPS28	14.433	29.7872	9	5	0
3	Translation	110	14	Reactome Pathways	HSA-1799339	SRP-dependent cotranslational protein targeting to membrane	2.17e-18	RPL18A|RPL8|RPS11|RPS3|RPS9|RPL13|RPL7|RPL12|RPL7A|RPL30|RPS20|RPLP0|RPS19|RPS28	12.7273	29.7872	9	5	0
3	Translation	96	14	GO Biological Process	GO:0006614	SRP-dependent cotranslational protein targeting to membrane	2.32e-18	RPL18A|RPL8|RPS11|RPS3|RPS9|RPL13|RPL7|RPL12|RPL7A|RPL30|RPS20|RPLP0|RPS19|RPS28	14.5833	29.7872	9	5	0
3	Translation	113	14	Reactome Pathways	HSA-975957	Nonsense Mediated Decay (NMD) enhanced by the Exon Junction Complex (EJC)	2.94e-18	RPL18A|RPL8|RPS11|RPS3|RPS9|RPL13|RPL7|RPL12|RPL7A|RPL30|RPS20|RPLP0|RPS19|RPS28	12.3894	29.7872	9	5	0
3	Translation	115	14	GO Biological Process	GO:0019083	Viral transcription	1.62e-17	RPL18A|RPL8|RPS11|RPS3|RPS9|RPL13|RPL7|RPL12|RPL7A|RPL30|RPS20|RPLP0|RPS19|RPS28	12.1739	29.7872	9	5	0
3	Translation	49	13	Reactome Pathways	HSA-72695	Formation of the ternary complex, and subsequently, the 43S complex	1.44e-20	EIF3E|EIF2S3|EIF2S1|RPS11|RPS3|RPS9|EIF3B|EIF3I|EIF1AX|RPS20|EIF3H|RPS19|RPS28	26.5306	27.6596	6	5	2
3	Translation	70	13	STRING Clusters	CL:170	Cytoplasmic ribosomal proteins	3.3e-18	RPL18A|RPL8|RPS11|RPS3|RPS9|RPL13|RPL7|RPL12|RPL7A|RPL30|RPS20|RPS19|RPS28	18.5714	27.6596	8	5	0
3	Translation	42	12	Reactome Pathways	HSA-379724	tRNA Aminoacylation	2.69e-19	SARS|AARS|DARS|WARS|DARS2|PARS2|YARS|IARS|EEF1E1|CARS|AIMP1|SARS2	28.5714	25.5319	3	9	0
3	Translation	46	12	GO Biological Process	GO:0006418	tRNA aminoacylation for protein translation	3.58e-18	SARS|AARS|DARS|WARS|DARS2|PARS2|YARS|IARS|EEF1E1|CARS|AIMP1|SARS2	26.087	25.5319	3	9	0
3	Translation	58	12	STRING Clusters	CL:609	tRNA aminoacylation, and Recycling of eIF2:GDP	3.14e-17	SARS|EIF2S3|AARS|DARS|WARS|DARS2|PARS2|YARS|IARS|EEF1E1|CARS|AIMP1	20.6897	25.5319	3	9	0
3	Translation	36	11	STRING Clusters	CL:614	tRNA Aminoacylation	3.14e-17	SARS|AARS|DARS|WARS|DARS2|PARS2|YARS|IARS|EEF1E1|CARS|AIMP1	30.5556	23.4043	3	8	0
3	Translation	42	11	GO Molecular Function	GO:0004812	aminoacyl-tRNA ligase activity	1.62e-16	SARS|AARS|DARS|WARS|DARS2|PARS2|YARS|IARS|LRRC47|CARS|SARS2	26.1905	23.4043	2	9	0
3	Translation	57	11	STRING Clusters	CL:171	Cytoplasmic ribosomal proteins	1.78e-15	RPL18A|RPL8|RPS9|RPL13|RPL7|RPL12|RPL7A|RPL30|RPS20|RPS19|RPS28	19.2982	23.4043	7	4	0
3	Translation	82	11	GO Molecular Function	GO:0008135	Translation factor activity, rna binding	7.25e-14	EIF3E|EIF2S3|EIF2S1|EIF4H|EEF2|EIF5A|EIF3B|EIF3I|EIF1AX|EEF1D|EIF3H	13.4146	23.4043	2	7	2
3	Translation	31	10	STRING Clusters	CL:616	tRNA Aminoacylation	7.71e-16	SARS|AARS|DARS|WARS|PARS2|YARS|IARS|EEF1E1|CARS|AIMP1	32.2581	21.2766	3	7	0
3	Translation	44	10	KEGG Pathways	hsa00970	Aminoacyl-tRNA biosynthesis	8.34e-15	SARS|AARS|DARS|WARS|DARS2|PARS2|YARS|IARS|CARS|SEPSECS	22.7273	21.2766	2	8	0
3	Translation	47	10	STRING Clusters	CL:173	Cytoplasmic ribosomal proteins	2.53e-14	RPL18A|RPL8|RPS9|RPL13|RPL7|RPL12|RPL7A|RPS20|RPS19|RPS28	21.2766	21.2766	7	3	0
3	Translation	68	10	GO Cellular Component	GO:0005844	Polysome	8.51e-13	RPL18A|EIF2S1|RPL8|EIF4H|RPS3|EEF2|RPL7A|RPL30|EIF3H|RPS28	14.7059	21.2766	3	6	1
3	Translation	68	10	GO Cellular Component	GO:0015935	Small ribosomal subunit	8.51e-13	RPS11|MRPS5|MRPS28|RPS3|RPS9|MRPS31|MRPS15|RPS20|RPS19|RPS28	14.7059	21.2766	5	5	0
3	Translation	72	10	GO Biological Process	GO:0002181	Cytoplasmic translation	1.13e-12	EIF3E|RPL18A|EIF2S3|RPL8|EIF3B|EIF3I|RPL30|EIF3H|RPLP0|RPS28	13.8889	21.2766	3	6	1
3	Translation	24	9	Reactome Pathways	HSA-379716	Cytosolic tRNA aminoacylation	3.09e-15	SARS|AARS|DARS|WARS|YARS|IARS|EEF1E1|CARS|AIMP1	37.5	19.1489	3	6	0
3	Translation	63	9	GO Molecular Function	GO:0000049	tRNA binding	2.19e-11	SARS|AARS|DARS2|YARS|IARS|CARS|SEPSECS|AIMP1|SARS2	14.2857	19.1489	2	7	0
3	Translation	50	8	GO Molecular Function	GO:0003743	Translation initiation factor activity	2.2e-10	EIF3E|EIF2S3|EIF2S1|EIF4H|EIF3B|EIF3I|EIF1AX|EIF3H	16	17.0213	1	5	2
3	Translation	56	8	GO Cellular Component	GO:0022625	Cytosolic large ribosomal subunit	3.95e-10	RPL18A|RPL8|RPL13|RPL7|RPL12|RPL7A|RPL30|RPLP0	14.2857	17.0213	4	4	0
3	Translation	32	7	GO Cellular Component	GO:0042788	Polysomal ribosome	6.38e-10	RPL18A|RPL8|EEF2|RPL7A|RPL30|EIF3H|RPS28	21.875	14.8936	2	5	0
3	Translation	62	7	GO Molecular Function	GO:0019843	rRNA binding	5.55e-08	RPL8|RPS11|RPS3|RPS9|EEF2|RPL12|RPLP0	11.2903	14.8936	4	3	0
3	Translation	20	6	STRING Clusters	CL:617	Aminoacyl-tRNA synthetase	8.07e-09	SARS|AARS|WARS|PARS2|YARS|CARS	30	12.766	2	4	0
3	Translation	39	6	GO Cellular Component	GO:0022627	Cytosolic small ribosomal subunit	1.03e-07	RPS11|RPS3|RPS9|RPS20|RPS19|RPS28	15.3846	12.766	5	1	0
3	Translation	15	5	GO Cellular Component	GO:0033290	Eukaryotic 48s preinitiation complex	1.02e-07	EIF3E|EIF2S1|EIF3B|EIF3I|EIF3H	33.3333	10.6383	1	2	2
3	Translation	21	5	STRING Clusters	CL:363	Formation of cytoplasmic translation initiation complex, and eukaryotic translation initiation factor sui1	9.62e-07	EIF3E|EIF3B|EIF3I|EIF1AX|EIF3H	23.8095	10.6383	1	3	1
3	Translation	28	5	GO Biological Process	GO:0002183	Cytoplasmic translational initiation	2.33e-06	EIF3E|EIF2S3|EIF3B|EIF3I|EIF3H	17.8571	10.6383	1	3	1
3	Translation	11	4	GO Cellular Component	GO:0017101	aminoacyl-tRNA synthetase multienzyme complex	2.99e-06	DARS|IARS|EEF1E1|AIMP1	36.3636	8.51064	1	3	0
3	Translation	15	4	GO Cellular Component	GO:0005852	Eukaryotic translation initiation factor 3 complex	7.14e-06	EIF3E|EIF3B|EIF3I|EIF3H	26.6667	8.51064	1	2	1
3	Translation	11	4	STRING Clusters	CL:619	Anticodon-binding, and Charcot-Marie-Tooth disease type 2D	8.8e-06	SARS|AARS|YARS|CARS	36.3636	8.51064	1	3	0
3	Translation	11	4	STRING Clusters	CL:656	aminoacyl-tRNA synthetase multienzyme complex	8.8e-06	DARS|IARS|EEF1E1|AIMP1	36.3636	8.51064	1	3	0
3	Translation	17	4	GO Cellular Component	GO:0016282	Eukaryotic 43s preinitiation complex	1.06e-05	EIF3E|EIF3B|EIF3I|EIF3H	23.5294	8.51064	1	2	1
3	Translation	14	4	STRING Clusters	CL:364	Eukaryotic 48s preinitiation complex	1.78e-05	EIF3E|EIF3B|EIF3I|EIF3H	28.5714	8.51064	1	2	1
3	Translation	16	4	GO Biological Process	GO:0001732	Formation of cytoplasmic translation initiation complex	2.09e-05	EIF3E|EIF3B|EIF3I|EIF3H	25	8.51064	1	2	1
3	Translation	21	4	GO Biological Process	GO:0006450	Regulation of translational fidelity	5.21e-05	EIF2S3|AARS|RPS9|IARS	19.0476	8.51064	2	2	0
3	Translation	29	4	GO Cellular Component	GO:0005763	Mitochondrial small ribosomal subunit	6.59e-05	MRPS5|MRPS28|MRPS31|MRPS15	13.7931	8.51064	0	4	0
3	Translation	27	4	STRING Clusters	CL:534	Organellar small ribosomal subunit	0.00016	MRPS5|MRPS28|MRPS31|MRPS15	14.8148	8.51064	0	4	0
3	Translation	4	3	GO Biological Process	GO:0097056	selenocysteinyl-tRNA(Sec) biosynthetic process	6.47e-05	SARS|SEPSECS|SARS2	75	6.38298	0	3	0
3	Translation	7	3	GO Cellular Component	GO:0071541	Eukaryotic translation initiation factor 3 complex, eif3m	8.12e-05	EIF3B|EIF3I|EIF3H	42.8571	6.38298	1	1	1
3	Translation	5	3	STRING Clusters	CL:668	aminoacyl-tRNA synthetase multienzyme complex	0.00014	DARS|EEF1E1|AIMP1	60	6.38298	1	2	0
3	Translation	6	3	STRING Clusters	CL:622	Charcot-Marie-Tooth disease type 2D, and Seryl-tRNA synthetase N-terminal domain	0.00019	SARS|AARS|YARS	50	6.38298	1	2	0
3	Translation	8	3	STRING Clusters	CL:366	Eukaryotic 48s preinitiation complex	0.00035	EIF3B|EIF3I|EIF3H	37.5	6.38298	1	1	1
3	Translation	9	3	GO Biological Process	GO:0070127	tRNA aminoacylation for mitochondrial protein translation	0.00036	AARS|DARS2|SARS2	33.3333	6.38298	1	2	0
3	Translation	21	3	Reactome Pathways	HSA-379726	Mitochondrial tRNA aminoacylation	0.0012	DARS2|PARS2|SARS2	14.2857	6.38298	0	3	0
3	Translation	20	3	GO Biological Process	GO:0006448	Regulation of translational elongation	0.0026	AARS|EIF5A|RPL30	15	6.38298	2	1	0
3	Translation	18	3	GO Molecular Function	GO:0003746	Translation elongation factor activity	0.0027	EEF2|EIF5A|EEF1D	16.6667	6.38298	1	2	0
3	Translation	21	3	STRING Clusters	CL:537	Organellar small ribosomal subunit	0.0041	MRPS5|MRPS31|MRPS15	14.2857	6.38298	0	3	0
3	Translation	2	2	GO Biological Process	GO:0006434	seryl-tRNA aminoacylation	0.0038	SARS|SARS2	100	4.25532	0	2	0
3	Translation	5	2	GO Cellular Component	GO:0005850	Eukaryotic translation initiation factor 2 complex	0.0042	EIF2S3|EIF2S1	40	4.25532	0	1	1
3	Translation	2	2	GO Molecular Function	GO:0004815	aspartate-tRNA ligase activity	0.0052	DARS|DARS2	100	4.25532	0	2	0
3	Translation	2	2	GO Molecular Function	GO:0004828	serine-tRNA ligase activity	0.0052	SARS|SARS2	100	4.25532	0	2	0
3	Translation	4	2	GO Biological Process	GO:0016259	Selenocysteine metabolic process	0.0088	SARS|SEPSECS	50	4.25532	0	2	0
3	Translation	4	2	GO Biological Process	GO:0045903	Positive regulation of translational fidelity	0.0088	EIF2S3|RPS9	50	4.25532	1	1	0
3	Translation	8	2	Reactome Pathways	HSA-72731	Recycling of eIF2:GDP	0.0115	EIF2S3|EIF2S1	25	4.25532	0	1	1
3	Translation	4	2	GO Molecular Function	GO:0070180	Large ribosomal subunit rrna binding	0.0118	RPL12|RPLP0	50	4.25532	2	0	0
3	Translation	5	2	GO Biological Process	GO:0045901	Positive regulation of translational elongation	0.0119	EIF5A|RPL30	40	4.25532	1	1	0
3	Translation	6	2	STRING Clusters	CL:13215	selenocysteinyl-tRNA(Sec) biosynthetic process, and selenocysteine insertion sequence binding	0.0244	SEPSECS|SARS2	33.3333	4.25532	0	2	0
3	Translation	6	2	STRING Clusters	CL:335	Eukaryotic translation elongation factor 1 complex, and 60s acidic ribosomal protein p0	0.0244	EEF1D|RPLP0	33.3333	4.25532	1	1	0
3	Translation	15	2	Reactome Pathways	HSA-9648895	Response of EIF2AK1 (HRI) to heme deficiency	0.0338	EIF2S3|EIF2S1	13.3333	4.25532	0	1	1
4	RNA splicing	294	36	GO Biological Process	GO:0000398	mRNA splicing, via spliceosome	1.76e-55	HNRNPL|PRPF19|SRSF9|SNRPA|PRPF38A|HNRNPH3|SF3B4|HNRNPU|SNRPD1|U2AF2|PABPC1|HNRNPM|CWF19L1|RBMX2|HNRNPA1|SNRPD2|PTBP1|XAB2|CDC40|SYNCRIP|CDC5L|PPIE|SRSF3|SRSF4|SRPK1|HNRNPK|GEMIN8|HNRNPA3|DDX39B|SMU1|STRAP|PUF60|HTATSF1|PRPF40B|PRPF8|SRSF8	12.2449	87.8049	14	20	2
4	RNA splicing	192	26	GO Cellular Component	GO:0005681	Spliceosomal complex	3.17e-38	PRPF19|SNRPA|PRPF38A|HNRNPH3|SF3B4|HNRNPU|SNRPD1|U2AF2|PABPC1|HNRNPM|CWF19L1|RBMX2|HNRNPA1|SNRPD2|XAB2|CDC40|SYNCRIP|CDC5L|PPIE|HNRNPK|HNRNPA3|DDX39B|SMU1|HTATSF1|PRPF40B|PRPF8	13.5417	63.4146	10	15	1
4	RNA splicing	238	24	Reactome Pathways	HSA-72203	Processing of Capped Intron-Containing Pre-mRNA	3.23e-32	HNRNPL|PRPF19|SRSF9|SNRPA|PRPF38A|SF3B4|HNRNPU|SNRPD1|U2AF2|HNRNPM|HNRNPA1|SNRPD2|PTBP1|XAB2|CDC40|CDC5L|PPIE|SRSF3|SRSF4|HNRNPK|HNRNPA3|DDX39B|PUF60|PRPF8	10.084	58.5366	11	12	1
4	RNA splicing	132	23	KEGG Pathways	hsa03040	Spliceosome	4.93e-36	PRPF19|SRSF9|SNRPA|PRPF38A|SF3B4|HNRNPU|SNRPD1|U2AF2|HNRNPM|HNRNPA1|SNRPD2|XAB2|CDC40|CDC5L|SRSF3|SRSF4|HNRNPK|HNRNPA3|DDX39B|PUF60|PRPF40B|PRPF8|SRSF8	17.4242	56.0976	10	13	0
4	RNA splicing	178	23	Reactome Pathways	HSA-72163	mRNA Splicing - Major Pathway	1.82e-32	HNRNPL|PRPF19|SRSF9|SNRPA|PRPF38A|SF3B4|HNRNPU|SNRPD1|U2AF2|HNRNPM|HNRNPA1|SNRPD2|PTBP1|XAB2|CDC40|CDC5L|PPIE|SRSF3|SRSF4|HNRNPK|HNRNPA3|PUF60|PRPF8	12.9213	56.0976	11	11	1
4	RNA splicing	122	16	STRING Clusters	CL:1441	mRNA 3-end processing, and RNA recognition motif. (a.k.a. RRM, RBD, or RNP domain)	1.99e-21	HNRNPL|SRSF9|HNRNPH3|HNRNPU|U2AF2|HNRNPM|HNRNPA1|PTBP1|SRSF3|SRSF4|SRPK1|HNRNPK|HNRNPA3|DDX39B|PUF60|TAF15	13.1148	39.0244	10	5	1
4	RNA splicing	149	16	GO Biological Process	GO:0050684	Regulation of mrna processing	1.96e-20	HNRNPL|PRPF19|SRSF9|SNRPA|SF3B4|HNRNPU|U2AF2|HNRNPA1|PTBP1|SRSF3|SRSF4|SRPK1|HNRNPK|SMU1|PUF60|SRSF8	10.7383	39.0244	8	7	1
4	RNA splicing	152	16	GO Biological Process	GO:0043484	Regulation of rna splicing	2.36e-20	HNRNPL|PRPF19|SRSF9|HNRNPH3|SF3B4|HNRNPU|U2AF2|HNRNPA1|PTBP1|SRSF3|SRSF4|SRPK1|HNRNPK|SMU1|PUF60|SRSF8	10.5263	39.0244	9	6	1
4	RNA splicing	74	15	STRING Clusters	CL:1443	mRNA processing, and K Homology domain, type 1	5.42e-22	HNRNPL|SRSF9|HNRNPH3|HNRNPU|U2AF2|HNRNPM|HNRNPA1|PTBP1|SRSF3|SRSF4|SRPK1|HNRNPK|HNRNPA3|PUF60|TAF15	20.2703	36.5854	10	4	1
4	RNA splicing	87	15	GO Cellular Component	GO:0071013	Catalytic step 2 spliceosome	6.07e-22	PRPF19|HNRNPU|SNRPD1|PABPC1|HNRNPM|HNRNPA1|SNRPD2|XAB2|CDC40|SYNCRIP|CDC5L|PPIE|HNRNPK|HNRNPA3|PRPF8	17.2414	36.5854	8	6	1
4	RNA splicing	94	15	GO Cellular Component	GO:0005684	U2-type spliceosomal complex	1.31e-21	PRPF19|PRPF38A|SF3B4|SNRPD1|U2AF2|RBMX2|SNRPD2|XAB2|CDC40|CDC5L|PPIE|SMU1|HTATSF1|PRPF40B|PRPF8	15.9574	36.5854	3	12	0
4	RNA splicing	110	15	GO Biological Process	GO:0048024	Regulation of mrna splicing, via spliceosome	1.96e-20	HNRNPL|PRPF19|SRSF9|SF3B4|HNRNPU|U2AF2|HNRNPA1|PTBP1|SRSF3|SRSF4|SRPK1|HNRNPK|SMU1|PUF60|SRSF8	13.6364	36.5854	8	6	1
4	RNA splicing	109	15	STRING Clusters	CL:1686	U2-type spliceosomal complex, and Spliceosome	2.17e-20	PRPF19|SNRPA|PRPF38A|FAM32A|SF3B4|SNRPD1|RBMX2|SNRPD2|XAB2|CDC40|CDC5L|SMU1|HTATSF1|PRPF40B|PRPF8	13.7615	36.5854	2	13	0
4	RNA splicing	57	14	STRING Clusters	CL:1446	mRNA processing, and primary miRNA binding	1.26e-21	HNRNPL|SRSF9|HNRNPH3|HNRNPU|U2AF2|HNRNPM|HNRNPA1|PTBP1|SRSF3|SRSF4|SRPK1|HNRNPK|HNRNPA3|TAF15	24.5614	34.1463	10	3	1
4	RNA splicing	99	14	STRING Clusters	CL:1688	U2-type spliceosomal complex, and mRNA cis splicing, via spliceosome	3.9e-19	PRPF19|SNRPA|PRPF38A|FAM32A|SF3B4|SNRPD1|RBMX2|SNRPD2|XAB2|CDC40|SMU1|HTATSF1|PRPF40B|PRPF8	14.1414	34.1463	2	12	0
4	RNA splicing	85	11	GO Biological Process	GO:1903312	Negative regulation of mrna metabolic process	3.68e-14	HNRNPL|SRSF9|HNRNPU|IGF2BP1|U2AF2|PABPC1|PTBP1|SYNCRIP|SRSF4|HNRNPK|TAF15	12.9412	26.8293	6	3	2
4	RNA splicing	73	10	GO Biological Process	GO:0000381	Regulation of alternative mrna splicing, via spliceosome	5.94e-13	HNRNPL|SRSF9|HNRNPU|HNRNPA1|PTBP1|SRSF3|SRSF4|SMU1|PUF60|SRSF8	13.6986	24.3902	5	4	1
4	RNA splicing	34	9	STRING Clusters	CL:1448	Mixed, incl. mrna processing, and primary mirna binding	9.06e-14	HNRNPL|HNRNPH3|HNRNPU|HNRNPM|HNRNPA1|PTBP1|HNRNPK|HNRNPA3|TAF15	26.4706	21.9512	7	1	1
4	RNA splicing	73	9	GO Cellular Component	GO:0120114	Sm-like protein family complex	1.02e-11	SNRPA|SNRPD1|RBMX2|SNRPD2|GEMIN8|STRAP|HTATSF1|PRPF40B|PRPF8	12.3288	21.9512	2	7	0
4	RNA splicing	30	8	GO Cellular Component	GO:0071007	U2-type catalytic step 2 spliceosome	1.17e-12	PRPF19|SNRPD1|SNRPD2|XAB2|CDC40|CDC5L|PPIE|PRPF8	26.6667	19.5122	2	6	0
4	RNA splicing	60	8	STRING Clusters	CL:1690	U2-type precatalytic spliceosome, and U1 snRNP	5.42e-10	SNRPA|PRPF38A|SF3B4|SNRPD1|RBMX2|SNRPD2|SMU1|PRPF40B	13.3333	19.5122	1	7	0
4	RNA splicing	24	7	STRING Clusters	CL:1451	Mixed, incl. rnphf zinc finger, and negative regulation of mrna splicing, via spliceosome	1.3e-10	HNRNPL|HNRNPU|HNRNPM|HNRNPA1|PTBP1|HNRNPK|HNRNPA3	29.1667	17.0732	6	0	1
4	RNA splicing	50	7	GO Cellular Component	GO:0071005	U2-type precatalytic spliceosome	2.49e-09	PRPF38A|SF3B4|SNRPD1|RBMX2|SNRPD2|SMU1|PRPF8	14	17.0732	1	6	0
4	RNA splicing	56	7	GO Cellular Component	GO:0097525	Spliceosomal snrnp complex	4.63e-09	SNRPA|SNRPD1|RBMX2|SNRPD2|HTATSF1|PRPF40B|PRPF8	12.5	17.0732	1	6	0
4	RNA splicing	60	7	GO Biological Process	GO:0000245	Spliceosomal complex assembly	2.97e-08	PRPF19|SRSF9|SNRPD1|SNRPD2|SRPK1|DDX39B|PUF60	11.6667	17.0732	3	4	0
4	RNA splicing	15	6	STRING Clusters	CL:1454	Mixed, incl. negative regulation of mrna splicing, via spliceosome, and rnphf zinc finger	1.25e-09	HNRNPL|HNRNPU|HNRNPM|HNRNPA1|PTBP1|HNRNPK	40	14.6341	5	0	1
4	RNA splicing	23	6	GO Biological Process	GO:0048025	Negative regulation of mrna splicing, via spliceosome	1.02e-08	HNRNPL|SRSF9|U2AF2|PTBP1|SRSF4|HNRNPK	26.087	14.6341	4	1	1
4	RNA splicing	39	6	GO Biological Process	GO:0000387	Spliceosomal snrnp assembly	1.34e-07	PRPF19|SNRPD1|SNRPD2|GEMIN8|STRAP|PRPF8	15.3846	14.6341	3	3	0
4	RNA splicing	37	6	GO Molecular Function	GO:0036002	pre-mRNA binding	1.77e-07	HNRNPL|HNRNPU|U2AF2|HNRNPA1|PTBP1|PRPF8	16.2162	14.6341	4	1	1
4	RNA splicing	46	6	STRING Clusters	CL:1692	U2-type precatalytic spliceosome	3.78e-07	PRPF38A|SF3B4|SNRPD1|RBMX2|SNRPD2|SMU1	13.0435	14.6341	1	5	0
4	RNA splicing	56	6	Reactome Pathways	HSA-72187	mRNA 3-end processing	1.4e-06	SRSF9|U2AF2|CDC40|SRSF3|SRSF4|DDX39B	10.7143	14.6341	3	3	0
4	RNA splicing	10	5	STRING Clusters	CL:1458	Mixed, incl. rnphf zinc finger, and multisystem proteinopathy	3.48e-08	HNRNPL|HNRNPM|HNRNPA1|PTBP1|HNRNPK	50	12.1951	4	0	1
4	RNA splicing	19	5	STRING Clusters	CL:1519	Mixed, incl. negative regulation of mrna splicing, via spliceosome, and u2af complex	4.16e-07	SRSF9|U2AF2|SRSF3|SRSF4|SRPK1	26.3158	12.1951	3	2	0
4	RNA splicing	32	5	GO Biological Process	GO:0045292	mRNA cis splicing, via spliceosome	3.52e-06	SRSF9|SRSF3|SRSF4|PRPF40B|SRSF8	15.625	12.1951	2	3	0
4	RNA splicing	32	5	STRING Clusters	CL:1816	U2-type catalytic step 2 spliceosome, and post-spliceosomal complex	3.9e-06	PRPF19|FAM32A|XAB2|CDC40|PRPF8	15.625	12.1951	1	4	0
4	RNA splicing	45	5	GO Biological Process	GO:0048255	mRNA stabilization	1.52e-05	HNRNPU|IGF2BP1|PABPC1|SYNCRIP|TAF15	11.1111	12.1951	2	2	1
4	RNA splicing	11	4	STRING Clusters	CL:1521	mRNA cis splicing, via spliceosome, and nuclear speck organization	6.27e-06	SRSF9|SRSF3|SRSF4|SRPK1	36.3636	9.7561	2	2	0
4	RNA splicing	17	4	GO Cellular Component	GO:0034719	SMN-Sm protein complex	6.79e-06	SNRPD1|SNRPD2|GEMIN8|STRAP	23.5294	9.7561	2	2	0
4	RNA splicing	18	4	GO Cellular Component	GO:0005686	U2 snRNP	7.96e-06	SNRPD1|RBMX2|SNRPD2|HTATSF1	22.2222	9.7561	1	3	0
4	RNA splicing	21	4	GO Cellular Component	GO:0005685	U1 snRNP	1.32e-05	SNRPA|SNRPD1|SNRPD2|PRPF40B	19.0476	9.7561	1	3	0
4	RNA splicing	21	4	STRING Clusters	CL:1820	U2-type catalytic step 2 spliceosome	5.39e-05	PRPF19|XAB2|CDC40|PRPF8	19.0476	9.7561	1	3	0
4	RNA splicing	21	4	GO Molecular Function	GO:0008143	poly(A) binding	8.16e-05	HNRNPU|PABPC1|SYNCRIP|PPIE	19.0476	9.7561	2	1	1
4	RNA splicing	26	4	STRING Clusters	CL:1693	U4/U6 x U5 tri-snRNP complex	0.00011	PRPF38A|SNRPD1|SNRPD2|SMU1	15.3846	9.7561	1	3	0
4	RNA splicing	27	4	GO Molecular Function	GO:0008187	Poly-pyrimidine tract binding	0.00018	HNRNPU|U2AF2|PABPC1|PTBP1	14.8148	9.7561	2	0	2
4	RNA splicing	6	3	GO Cellular Component	GO:0070937	CRD-mediated mRNA stability complex	4.29e-05	HNRNPU|IGF2BP1|SYNCRIP	50	7.31707	2	1	0
4	RNA splicing	5	3	GO Biological Process	GO:0070934	CRD-mediated mRNA stabilization	9.62e-05	HNRNPU|IGF2BP1|SYNCRIP	60	7.31707	2	1	0
4	RNA splicing	5	3	STRING Clusters	CL:1461	HnRNP-L/PTB, and hnRNP A2/B1	0.00011	HNRNPL|PTBP1|HNRNPK	60	7.31707	2	0	1
4	RNA splicing	5	3	STRING Clusters	CL:1824	Mixed, incl. proct domain, and cwf11 family	0.00011	PRPF19|CDC40|PRPF8	60	7.31707	1	2	0
4	RNA splicing	12	3	GO Cellular Component	GO:0000974	Prp19 complex	0.00021	PRPF19|XAB2|CDC5L	25	7.31707	1	2	0
4	RNA splicing	13	3	GO Cellular Component	GO:0071014	post-mRNA release spliceosomal complex	0.00026	HNRNPM|CWF19L1|XAB2	23.0769	7.31707	1	2	0
4	RNA splicing	16	3	GO Cellular Component	GO:0005682	U5 snRNP	0.00043	SNRPD1|SNRPD2|PRPF8	18.75	7.31707	1	2	0
4	RNA splicing	25	3	GO Cellular Component	GO:0005689	U12-type spliceosomal complex	0.0014	SF3B4|SNRPD1|SNRPD2	12	7.31707	1	2	0
4	RNA splicing	26	3	Reactome Pathways	HSA-6803529	FGFR2 alternative splicing	0.0065	HNRNPM|HNRNPA1|PTBP1	11.5385	7.31707	2	0	1
4	RNA splicing	5	2	GO Cellular Component	GO:0000243	Commitment complex	0.0041	SNRPD1|U2AF2	40	4.87805	1	1	0
4	RNA splicing	2	2	GO Biological Process	GO:0000349	Generation of catalytic spliceosome for first transesterification step	0.0043	PRPF19|XAB2	100	4.87805	1	1	0
4	RNA splicing	6	2	GO Cellular Component	GO:0034715	pICln-Sm protein complex	0.0053	SNRPD1|SNRPD2	33.3333	4.87805	1	1	0
4	RNA splicing	3	2	GO Biological Process	GO:0010610	Regulation of mrna stability involved in response to stress	0.0071	IGF2BP1|HNRNPM	66.6667	4.87805	1	1	0
4	RNA splicing	9	2	GO Cellular Component	GO:0005687	U4 snRNP	0.0096	SNRPD1|SNRPD2	22.2222	4.87805	1	1	0
4	RNA splicing	10	2	GO Cellular Component	GO:0032797	SMN complex	0.0112	GEMIN8|STRAP	20	4.87805	1	1	0
4	RNA splicing	12	2	GO Cellular Component	GO:0034709	Methylosome	0.0151	SNRPD1|SNRPD2	16.6667	4.87805	1	1	0
4	RNA splicing	13	2	GO Cellular Component	GO:0071006	U2-type catalytic step 1 spliceosome	0.017	PRPF19|PRPF8	15.3846	4.87805	1	1	0
4	RNA splicing	5	2	STRING Clusters	CL:1050	Rix1 complex, and Las1	0.0176	SENP3|WDR18	40	4.87805	0	2	0
4	RNA splicing	5	2	GO Molecular Function	GO:1990446	U1 snRNP binding	0.0222	SNRPA|SNRPD1	40	4.87805	0	2	0
4	RNA splicing	6	2	STRING Clusters	CL:1523	Mixed, incl. srsf7, rna recognition motif, and srsf9, rna recognition motif 2	0.0224	SRSF9|SRSF3	33.3333	4.87805	2	0	0
4	RNA splicing	6	2	STRING Clusters	CL:3507	Mixed, incl. zinc finger protein 830, and proline-rich protein prcc	0.0224	CWF19L1|PPIE	33.3333	4.87805	0	2	0
4	RNA splicing	19	2	GO Cellular Component	GO:0071004	U2-type prespliceosome	0.0316	U2AF2|PRPF40B	10.5263	4.87805	1	1	0
4	RNA splicing	8	2	STRING Clusters	CL:2180	SMN complex	0.0332	GEMIN8|STRAP	25	4.87805	1	1	0
5	Transcription and DNArepair	109	13	Reactome Pathways	HSA-5696398	Nucleotide Excision Repair	6.12e-18	INO80B|DDB2|POLR2K|ERCC5|COPS5|RAD23B|PARP1|CHD1L|CETN2|PIAS3|TCEA1|RAD23A|POLR2E	11.9266	39.3939	0	13	0
5	Transcription and DNArepair	111	12	GO Biological Process	GO:0006289	Nucleotide-excision repair	2.2e-15	DDB2|POLR2K|ERCC5|COPS5|RAD23B|PARP1|CHD1L|CETN2|TCEA1|RAD23A|POLR2E|LIG4	10.8108	36.3636	0	12	0
5	Transcription and DNArepair	83	10	Reactome Pathways	HSA-5696399	Global Genome Nucleotide Excision Repair (GG-NER)	2.15e-13	INO80B|DDB2|ERCC5|COPS5|RAD23B|PARP1|CHD1L|CETN2|PIAS3|RAD23A	12.0482	30.303	0	10	0
5	Transcription and DNArepair	42	8	Reactome Pathways	HSA-5696395	Formation of Incision Complex in GG-NER	7.16e-12	DDB2|ERCC5|RAD23B|PARP1|CHD1L|CETN2|PIAS3|RAD23A	19.0476	24.2424	0	8	0
5	Transcription and DNArepair	34	7	GO Cellular Component	GO:1990391	DNA repair complex	7.92e-11	ERCC5|RAD23B|XRCC6|CETN2|XRCC5|KDM1A|LIG4	20.5882	21.2121	2	5	0
5	Transcription and DNArepair	38	7	Reactome Pathways	HSA-5696394	DNA Damage Recognition in GG-NER	3.66e-10	INO80B|DDB2|COPS5|RAD23B|PARP1|CETN2|RAD23A	18.4211	21.2121	0	7	0
5	Transcription and DNArepair	47	7	STRING Clusters	CL:5620	DNA repair complex, and DNA N-glycosylase activity	1.48e-08	ERCC5|RAD23B|XRCC6|PARP1|CETN2|XRCC5|LIG4	14.8936	21.2121	2	5	0
5	Transcription and DNArepair	29	6	GO Biological Process	GO:0006294	Nucleotide-excision repair, preincision complex assembly	1.17e-08	DDB2|ERCC5|RAD23B|PARP1|CHD1L|CETN2	20.6897	18.1818	0	6	0
5	Transcription and DNArepair	50	6	STRING Clusters	CL:4465	HIV Transcription Initiation	6.53e-07	GTF2F2|POLR2K|GTF2E2|TAF11|TCEA1|POLR2E	12	18.1818	0	6	0
5	Transcription and DNArepair	22	5	GO Biological Process	GO:0000717	Nucleotide-excision repair, dna duplex unwinding	3.11e-07	DDB2|RAD23B|PARP1|CHD1L|CETN2	22.7273	15.1515	0	5	0
5	Transcription and DNArepair	15	5	STRING Clusters	CL:5624	Nonhomologous end joining complex, and nucleotide-excision repair complex	3.41e-07	ERCC5|RAD23B|XRCC6|CETN2|LIG4	33.3333	15.1515	1	4	0
5	Transcription and DNArepair	23	5	GO Biological Process	GO:0000715	Nucleotide-excision repair, dna damage recognition	3.67e-07	DDB2|COPS5|RAD23B|PARP1|CETN2	21.7391	15.1515	0	5	0
5	Transcription and DNArepair	26	5	GO Biological Process	GO:0070911	Global genome nucleotide-excision repair	6.13e-07	DDB2|RAD23B|PARP1|CHD1L|CETN2	19.2308	15.1515	0	5	0
5	Transcription and DNArepair	28	5	STRING Clusters	CL:4466	RNA Pol II CTD phosphorylation and interaction with CE, and transcription factor TFIIE complex	2.06e-06	GTF2F2|POLR2K|GTF2E2|TCEA1|POLR2E	17.8571	15.1515	0	5	0
5	Transcription and DNArepair	47	5	Reactome Pathways	HSA-167161	HIV Transcription Initiation	4.05e-06	GTF2F2|POLR2K|GTF2E2|TAF11|POLR2E	10.6383	15.1515	0	5	0
5	Transcription and DNArepair	47	5	Reactome Pathways	HSA-167162	RNA Polymerase II HIV Promoter Escape	4.05e-06	GTF2F2|POLR2K|GTF2E2|TAF11|POLR2E	10.6383	15.1515	0	5	0
5	Transcription and DNArepair	47	5	Reactome Pathways	HSA-73776	RNA Polymerase II Promoter Escape	4.05e-06	GTF2F2|POLR2K|GTF2E2|TAF11|POLR2E	10.6383	15.1515	0	5	0
5	Transcription and DNArepair	47	5	Reactome Pathways	HSA-73779	RNA Polymerase II Transcription Pre-Initiation And Promoter Opening	4.05e-06	GTF2F2|POLR2K|GTF2E2|TAF11|POLR2E	10.6383	15.1515	0	5	0
5	Transcription and DNArepair	47	5	Reactome Pathways	HSA-75953	RNA Polymerase II Transcription Initiation	4.05e-06	GTF2F2|POLR2K|GTF2E2|TAF11|POLR2E	10.6383	15.1515	0	5	0
5	Transcription and DNArepair	43	5	GO Biological Process	GO:0034080	CENP-A containing nucleosome assembly	4.68e-06	HIST1H4F|NASP|NPM1|RBBP4|RBBP7	11.6279	15.1515	2	3	0
5	Transcription and DNArepair	46	5	KEGG Pathways	hsa03420	Nucleotide excision repair	7.36e-06	DDB2|ERCC5|RAD23B|CETN2|RAD23A	10.8696	15.1515	0	5	0
5	Transcription and DNArepair	13	4	GO Cellular Component	GO:0000783	Nuclear telomere cap complex	1.4e-06	TERF1|TERT|XRCC6|XRCC5	30.7692	12.1212	2	2	0
5	Transcription and DNArepair	15	4	STRING Clusters	CL:4467	Signaling by FGFR2 IIIa TM	1.44e-05	GTF2F2|POLR2K|TCEA1|POLR2E	26.6667	12.1212	0	4	0
5	Transcription and DNArepair	21	4	GO Biological Process	GO:0006293	Nucleotide-excision repair, preincision complex stabilization	1.68e-05	DDB2|ERCC5|PARP1|CHD1L	19.0476	12.1212	0	4	0
5	Transcription and DNArepair	22	4	GO Biological Process	GO:0006295	Nucleotide-excision repair, dna incision, 3-to lesion	1.95e-05	DDB2|ERCC5|PARP1|CHD1L	18.1818	12.1212	0	4	0
5	Transcription and DNArepair	34	4	Reactome Pathways	HSA-167238	Pausing and recovery of Tat-mediated HIV elongation	3.8e-05	GTF2F2|POLR2K|TCEA1|POLR2E	11.7647	12.1212	0	4	0
5	Transcription and DNArepair	34	4	Reactome Pathways	HSA-167243	Tat-mediated HIV elongation arrest and recovery	3.8e-05	GTF2F2|POLR2K|TCEA1|POLR2E	11.7647	12.1212	0	4	0
5	Transcription and DNArepair	36	4	Reactome Pathways	HSA-167287	HIV elongation arrest and recovery	3.96e-05	GTF2F2|POLR2K|TCEA1|POLR2E	11.1111	12.1212	0	4	0
5	Transcription and DNArepair	36	4	Reactome Pathways	HSA-167290	Pausing and recovery of HIV elongation	3.96e-05	GTF2F2|POLR2K|TCEA1|POLR2E	11.1111	12.1212	0	4	0
5	Transcription and DNArepair	37	4	GO Biological Process	GO:0006296	Nucleotide-excision repair, dna incision, 5-to lesion	0.00011	DDB2|ERCC5|PARP1|CHD1L	10.8108	12.1212	0	4	0
5	Transcription and DNArepair	36	4	GO Molecular Function	GO:0042162	Telomeric dna binding	0.00031	TERF1|TERT|XRCC6|XRCC5	11.1111	12.1212	2	2	0
5	Transcription and DNArepair	7	3	Reactome Pathways	HSA-164843	2-LTR circle formation	3.88e-05	XRCC6|XRCC5|LIG4	42.8571	9.09091	2	1	0
5	Transcription and DNArepair	9	3	GO Cellular Component	GO:0070419	Nonhomologous end joining complex	5.03e-05	XRCC6|XRCC5|LIG4	33.3333	9.09091	2	1	0
5	Transcription and DNArepair	6	3	GO Biological Process	GO:0051572	Negative regulation of histone h3-k4 methylation	6.3e-05	WDR5|KDM1A|H2AFY	50	9.09091	1	2	0
5	Transcription and DNArepair	11	3	GO Cellular Component	GO:0000109	Nucleotide-excision repair complex	8.05e-05	ERCC5|RAD23B|CETN2	27.2727	9.09091	0	3	0
5	Transcription and DNArepair	8	3	GO Biological Process	GO:0075713	Establishment of integrated proviral latency	0.00011	XRCC6|XRCC5|LIG4	37.5	9.09091	2	1	0
5	Transcription and DNArepair	7	3	STRING Clusters	CL:5640	Nucleotide-excision repair complex	0.00018	ERCC5|RAD23B|CETN2	42.8571	9.09091	0	3	0
5	Transcription and DNArepair	19	3	Reactome Pathways	HSA-8851708	Signaling by FGFR2 IIIa TM	0.00027	GTF2F2|POLR2K|POLR2E	15.7895	9.09091	0	3	0
5	Transcription and DNArepair	12	3	KEGG Pathways	hsa03450	Non-homologous end-joining	0.00033	XRCC6|XRCC5|LIG4	25	9.09091	2	1	0
5	Transcription and DNArepair	23	3	Reactome Pathways	HSA-167242	Abortive elongation of HIV-1 transcript in the absence of Tat	0.00043	GTF2F2|POLR2K|POLR2E	13.0435	9.09091	0	3	0
5	Transcription and DNArepair	26	3	Reactome Pathways	HSA-6803529	FGFR2 alternative splicing	0.00059	GTF2F2|POLR2K|POLR2E	11.5385	9.09091	0	3	0
5	Transcription and DNArepair	27	3	Reactome Pathways	HSA-167160	RNA Pol II CTD phosphorylation and interaction with CE during HIV infection	0.00064	GTF2F2|POLR2K|POLR2E	11.1111	9.09091	0	3	0
5	Transcription and DNArepair	27	3	Reactome Pathways	HSA-77075	RNA Pol II CTD phosphorylation and interaction with CE	0.00064	GTF2F2|POLR2K|POLR2E	11.1111	9.09091	0	3	0
5	Transcription and DNArepair	29	3	Reactome Pathways	HSA-72086	mRNA Capping	0.00074	GTF2F2|POLR2K|POLR2E	10.3448	9.09091	0	3	0
5	Transcription and DNArepair	22	3	GO Biological Process	GO:0032069	Regulation of nuclease activity	0.0011	TERF1|NPM1|TCEA1	13.6364	9.09091	1	2	0
5	Transcription and DNArepair	2	2	GO Cellular Component	GO:0043564	Ku70:Ku80 complex	0.00078	XRCC6|XRCC5	100	6.06061	2	0	0
5	Transcription and DNArepair	3	2	GO Cellular Component	GO:0071942	XPC complex	0.0013	RAD23B|CETN2	66.6667	6.06061	0	2	0
5	Transcription and DNArepair	2	2	GO Biological Process	GO:1904815	Negative regulation of protein localization to chromosome, telomeric region	0.0016	TERF1|H2AFY	100	6.06061	1	1	0
5	Transcription and DNArepair	5	2	GO Cellular Component	GO:0031465	Cul4B-RING E3 ubiquitin ligase complex	0.0024	DDB2|DTL	40	6.06061	0	2	0
5	Transcription and DNArepair	3	2	GO Biological Process	GO:0071475	Cellular hyperosmotic salinity response	0.0025	XRCC6|XRCC5	66.6667	6.06061	2	0	0
5	Transcription and DNArepair	3	2	GO Biological Process	GO:1905777	Regulation of exonuclease activity	0.0025	TERF1|TCEA1	66.6667	6.06061	0	2	0
5	Transcription and DNArepair	12	2	Reactome Pathways	HSA-5689877	Josephin domain DUBs	0.0061	RAD23B|RAD23A	16.6667	6.06061	0	2	0
5	Transcription and DNArepair	13	2	Reactome Pathways	HSA-3270619	IRF3-mediated induction of type I IFN	0.0069	XRCC6|XRCC5	15.3846	6.06061	2	0	0
5	Transcription and DNArepair	7	2	GO Biological Process	GO:0097680	Double-strand break repair via classical nonhomologous end joining	0.0072	XRCC6|LIG4	28.5714	6.06061	1	1	0
5	Transcription and DNArepair	11	2	GO Cellular Component	GO:0035098	ESC/E(Z) complex	0.0084	RBBP4|RBBP7	18.1818	6.06061	0	2	0
5	Transcription and DNArepair	16	2	Reactome Pathways	HSA-1362300	Transcription of E2F targets under negative control by p107 (RBL1) and p130 (RBL2) in complex with HDAC1	0.0097	LIN9|RBBP4	12.5	6.06061	0	2	0
5	Transcription and DNArepair	16	2	Reactome Pathways	HSA-156711	Polo-like kinase mediated events	0.0097	LIN9|RBBP4	12.5	6.06061	0	2	0
5	Transcription and DNArepair	17	2	Reactome Pathways	HSA-73780	RNA Polymerase III Chain Elongation	0.0104	POLR2K|POLR2E	11.7647	6.06061	0	2	0
5	Transcription and DNArepair	9	2	GO Biological Process	GO:0060700	Regulation of ribonuclease activity	0.0105	NPM1|TCEA1	22.2222	6.06061	1	1	0
5	Transcription and DNArepair	13	2	GO Cellular Component	GO:0005736	RNA polymerase I complex	0.011	POLR2K|POLR2E	15.3846	6.06061	0	2	0
5	Transcription and DNArepair	14	2	GO Cellular Component	GO:0016581	NuRD complex	0.0116	RBBP4|RBBP7	14.2857	6.06061	0	2	0
5	Transcription and DNArepair	15	2	GO Cellular Component	GO:0005665	RNA polymerase II, core complex	0.012	POLR2K|POLR2E	13.3333	6.06061	0	2	0
5	Transcription and DNArepair	10	2	GO Biological Process	GO:0071481	Cellular response to x-ray	0.0122	XRCC6|XRCC5	20	6.06061	2	0	0
5	Transcription and DNArepair	19	2	Reactome Pathways	HSA-1362277	Transcription of E2F targets under negative control by DREAM complex	0.0125	LIN9|RBBP4	10.5263	6.06061	0	2	0
5	Transcription and DNArepair	18	2	GO Cellular Component	GO:0005666	RNA polymerase III complex	0.0153	POLR2K|POLR2E	11.1111	6.06061	0	2	0
5	Transcription and DNArepair	5	2	STRING Clusters	CL:5627	DNA ligase IV complex, and Ku70	0.0163	XRCC6|LIG4	40	6.06061	1	1	0
5	Transcription and DNArepair	13	2	GO Biological Process	GO:0006266	DNA ligation	0.0177	XRCC6|LIG4	15.3846	6.06061	1	1	0
5	Transcription and DNArepair	6	2	STRING Clusters	CL:6645	Cul4B-RING E3 ubiquitin ligase complex	0.0204	DDB2|DTL	33.3333	6.06061	0	2	0
5	Transcription and DNArepair	15	2	GO Biological Process	GO:0070199	Establishment of protein localization to chromosome	0.0218	TERT|H2AFY	13.3333	6.06061	1	1	0
5	Transcription and DNArepair	16	2	GO Biological Process	GO:0070198	Protein localization to chromosome, telomeric region	0.0239	TERT|XRCC5	12.5	6.06061	1	1	0
5	Transcription and DNArepair	9	2	STRING Clusters	CL:4469	RNA polymerase II, core complex	0.0358	POLR2K|POLR2E	22.2222	6.06061	0	2	0
5	Transcription and DNArepair	14	2	GO Molecular Function	GO:0032454	Histone demethylase activity (h3-k9 specific)	0.0456	KDM4A|KDM1A	14.2857	6.06061	0	2	0
6	Cell cycle	71	10	STRING Clusters	CL:5155	Mixed, incl. cyclin-dependent protein kinase holoenzyme complex, and transcription of e2f targets under negative control by p107 (rbl1) and p130 (rbl2) in complex with hdac1	1.16e-14	CCND1|CDK4|CCND2|CCNE1|CDK2|TP53|CDC25A|CCNY|TP73|CCNE2	14.0845	40	0	10	0
6	Cell cycle	72	9	KEGG Pathways	hsa04115	p53 signaling pathway	7.26e-14	CCND1|CDK4|CCND2|CCNE1|CDK2|TP53|CASP8|TP73|CCNE2	12.5	36	0	9	0
6	Cell cycle	41	8	GO Cellular Component	GO:0000307	Cyclin-dependent protein kinase holoenzyme complex	1.49e-12	CCND1|CCNH|CDK4|CCND2|CCNE1|CDK2|CCNY|CCNE2	19.5122	32	0	8	0
6	Cell cycle	50	8	STRING Clusters	CL:5157	Cyclin-dependent protein kinase holoenzyme complex, and transcription of e2f targets under negative control by p107 (rbl1) and p130 (rbl2) in complex with hdac1	8.43e-12	CCND1|CDK4|CCND2|CCNE1|CDK2|CDC25A|CCNY|CCNE2	16	32	0	8	0
6	Cell cycle	29	7	STRING Clusters	CL:5161	Defective binding of RB1 mutants to E2F1,(E2F2, E2F3), and E2F Family	2.7e-11	CCND1|CDK4|CCND2|CCNE1|CDK2|CDC25A|CCNE2	24.1379	28	0	7	0
6	Cell cycle	37	7	Reactome Pathways	HSA-9675126	Diseases of mitotic cell cycle	1.77e-10	CCND1|CDK4|CCND2|CCNE1|CDK2|DAXX|CCNE2	18.9189	28	0	7	0
6	Cell cycle	47	7	Reactome Pathways	HSA-69231	Cyclin D associated events in G1	2.03e-10	CCND1|CCNH|CDK4|CCND2|CCNE1|CDK2|CCNE2	14.8936	28	0	7	0
6	Cell cycle	48	7	GO Molecular Function	GO:0016538	Cyclin-dependent protein serine/threonine kinase regulator activity	1.38e-09	CCND1|CCNH|CDK4|CCND2|CCNE1|CCNY|CCNE2	14.5833	28	0	7	0
6	Cell cycle	17	6	Reactome Pathways	HSA-9661069	Defective binding of RB1 mutants to E2F1,(E2F2, E2F3)	2.03e-10	CCND1|CDK4|CCND2|CCNE1|CDK2|CCNE2	35.2941	24	0	6	0
6	Cell cycle	27	5	Reactome Pathways	HSA-1538133	G0 and Early G1	5.5e-08	CCNE1|CDK2|CDC25A|HDAC1|CCNE2	18.5185	20	0	5	0
6	Cell cycle	23	5	STRING Clusters	CL:5163	Defective binding of RB1 mutants to E2F1,(E2F2, E2F3), and Transcription of E2F targets under negative control by p107 (RBL1) and p130 (RBL2) in complex with HDAC1	1.94e-07	CCND1|CDK4|CCND2|CCNE1|CDK2	21.7391	20	0	5	0
6	Cell cycle	6	4	Reactome Pathways	HSA-8849470	PTK6 Regulates Cell Cycle	5.5e-08	CCND1|CDK4|CCNE1|CDK2	66.6667	16	0	4	0
6	Cell cycle	14	4	Reactome Pathways	HSA-6804116	TP53 Regulates Transcription of Genes Involved in G1 Cell Cycle Arrest	6.15e-07	CCNE1|CDK2|TP53|CCNE2	28.5714	16	0	4	0
6	Cell cycle	25	4	Reactome Pathways	HSA-69273	Cyclin A/B1/B2 associated events during G2/M transition	4.16e-06	CCNH|PKMYT1|CDK2|CDC25A	16	16	0	4	0
6	Cell cycle	4	3	Reactome Pathways	HSA-69200	Phosphorylation of proteins involved in G1/S transition by active Cyclin E:Cdk2 complexes	5.15e-06	CCNE1|CDK2|CCNE2	75	12	0	3	0
6	Cell cycle	3	3	GO Cellular Component	GO:0097134	Cyclin e1-cdk2 complex	6.91e-06	CCNE1|CDK2|CCNE2	100	12	0	3	0
6	Cell cycle	17	3	Reactome Pathways	HSA-8934593	Regulation of RUNX1 Expression and Activity	0.00013	CCND1|CCND2|PML	17.6471	12	0	3	0
6	Cell cycle	27	3	GO Biological Process	GO:0010971	Positive regulation of g2/m transition of mitotic cell cycle	0.0011	CCND1|CDK4|CDC25A	11.1111	12	0	3	0
6	Cell cycle	27	3	GO Biological Process	GO:1900740	Positive regulation of protein insertion into mitochondrial membrane involved in apoptotic signaling pathway	0.0011	TP53|CASP8|TP73	11.1111	12	0	3	0
6	Cell cycle	18	3	STRING Clusters	CL:5164	Defective binding of RB1 mutants to E2F1,(E2F2, E2F3), and Transcription of E2F targets under negative control by p107 (RBL1) and p130 (RBL2) in complex with HDAC1	0.0018	CCND1|CCNE1|CDK2	16.6667	12	0	3	0
6	Cell cycle	2	2	GO Cellular Component	GO:0097135	Cyclin e2-cdk2 complex	0.00061	CDK2|CCNE2	100	8	0	2	0
6	Cell cycle	2	2	GO Molecular Function	GO:0140037	Sumo-dependent protein binding	0.0016	PML|DAXX	100	8	0	2	0
6	Cell cycle	6	2	GO Cellular Component	GO:0031265	CD95 death-inducing signaling complex	0.0024	CASP8|FAF1	33.3333	8	0	2	0
6	Cell cycle	8	2	Reactome Pathways	HSA-139915	Activation of PUMA and translocation to mitochondria	0.0029	TP53|TP73	25	8	0	2	0
6	Cell cycle	12	2	Reactome Pathways	HSA-6803207	TP53 Regulates Transcription of Caspase Activators and Caspases	0.0055	TP53|TP73	16.6667	8	0	2	0
6	Cell cycle	12	2	Reactome Pathways	HSA-6803211	TP53 Regulates Transcription of Death Receptors and Ligands	0.0055	TP53|TP73	16.6667	8	0	2	0
6	Cell cycle	12	2	Reactome Pathways	HSA-9005891	Loss of function of MECP2 in Rett syndrome	0.0055	NCOR1|HDAC1	16.6667	8	0	2	0
6	Cell cycle	13	2	Reactome Pathways	HSA-6803205	TP53 regulates transcription of several additional cell death genes whose specific roles in p53-dependent apoptosis remain uncertain	0.0057	TP53|TP73	15.3846	8	0	2	0
6	Cell cycle	14	2	Reactome Pathways	HSA-6804759	Regulation of TP53 Activity through Association with Co-factors	0.0064	TP53|TP73	14.2857	8	0	2	0
6	Cell cycle	16	2	Reactome Pathways	HSA-156711	Polo-like kinase mediated events	0.0079	PKMYT1|CDC25A	12.5	8	0	2	0
6	Cell cycle	19	2	Reactome Pathways	HSA-1362277	Transcription of E2F targets under negative control by DREAM complex	0.0099	CDC25A|HDAC1	10.5263	8	0	2	0
6	Cell cycle	19	2	Reactome Pathways	HSA-6803204	TP53 Regulates Transcription of Genes Involved in Cytochrome C Release	0.0099	TP53|TP73	10.5263	8	0	2	0
6	Cell cycle	9	2	GO Molecular Function	GO:0097371	MDM2/MDM4 family protein binding	0.012	TP53|TP73	22.2222	8	0	2	0
6	Cell cycle	14	2	GO Biological Process	GO:0051974	Negative regulation of telomerase activity	0.013	PML|TP53	14.2857	8	0	2	0
6	Cell cycle	14	2	GO Biological Process	GO:1903799	Negative regulation of production of mirnas involved in gene silencing by mirna	0.013	NCOR1|TP53	14.2857	8	0	2	0
6	Cell cycle	15	2	GO Biological Process	GO:0060766	Negative regulation of androgen receptor signaling pathway	0.0143	NCOR1|HDAC1	13.3333	8	0	2	0
6	Cell cycle	18	2	GO Biological Process	GO:0031065	Positive regulation of histone deacetylation	0.0191	PML|TP53	11.1111	8	0	2	0
6	Cell cycle	5	2	STRING Clusters	CL:5199	Cyclin d2-cdk4 complex, and cyclin d2-cdk6 complex	0.0212	CDK4|CCND2	40	8	0	2	0
7	Membrane trafficking	88	15	Reactome Pathways	HSA-8876198	RAB GEFs exchange GTP for GDP on RABs	2.57e-27	TRAPPC10|RAB8A|ANKRD27|RAB8B|TRAPPC12|TRAPPC6B|TRAPPC11|DENND4B|CHML|RAB13|GAPVD1|TRAPPC2|GDI1|ST5|RINL	17.0455	71.4286	0	15	0
7	Membrane trafficking	58	6	GO Cellular Component	GO:0099023	Vesicle tethering complex	4.25e-08	TRAPPC10|TRAPPC12|TRAPPC6B|TRAPPC11|EXOC1|TRAPPC2	10.3448	28.5714	0	6	0
7	Membrane trafficking	15	5	GO Cellular Component	GO:0030008	TRAPP complex	2.21e-08	TRAPPC10|TRAPPC12|TRAPPC6B|TRAPPC11|TRAPPC2	33.3333	23.8095	0	5	0
7	Membrane trafficking	16	5	STRING Clusters	CL:8342	TRAPP complex	3.88e-08	TRAPPC10|TRAPPC12|TRAPPC6B|TRAPPC11|TRAPPC2	31.25	23.8095	0	5	0
7	Membrane trafficking	22	5	STRING Clusters	CL:8465	RAB GEFs exchange GTP for GDP on RABs, and Rab geranylgeranyltransferase activity	1.02e-07	RAB8B|RABGGTB|CHML|GAPVD1|GDI1	22.7273	23.8095	0	5	0
7	Membrane trafficking	10	4	STRING Clusters	CL:8468	GDP dissociation inhibitor, and Rab geranylgeranyltransferase activity	6.3e-07	RAB8B|RABGGTB|CHML|GDI1	40	19.0476	0	4	0
7	Membrane trafficking	5	3	GO Biological Process	GO:0048210	Golgi vesicle fusion to target membrane	0.00015	RAB8A|RAB8B|RAB13	60	14.2857	0	3	0
7	Membrane trafficking	11	3	STRING Clusters	CL:8346	TRAPP complex	0.00017	TRAPPC10|TRAPPC12|TRAPPC2	27.2727	14.2857	0	3	0
7	Membrane trafficking	4	2	GO Cellular Component	GO:0005968	Rab-protein geranylgeranyltransferase complex	0.0035	RABGGTB|CHML	50	9.52381	0	2	0
7	Membrane trafficking	5	2	STRING Clusters	CL:8469	Rab GDI protein, and GDP/GTP exchange factor Sec2p	0.0074	RAB8B|GDI1	40	9.52381	0	2	0
7	Membrane trafficking	5	2	STRING Clusters	CL:8478	Rab-protein geranylgeranyltransferase complex	0.0074	RABGGTB|CHML	40	9.52381	0	2	0
7	Membrane trafficking	6	2	STRING Clusters	CL:8684	Mixed, incl. eh domain-containing protein 1/3, and slow endocytic recycling	0.0087	ANKFY1|EHD1	33.3333	9.52381	1	1	0
7	Membrane trafficking	6	2	GO Biological Process	GO:0018344	Protein geranylgeranylation	0.014	RABGGTB|CHML	33.3333	9.52381	0	2	0
8	Proteasome	60	13	STRING Clusters	CL:2696	Regulation of ornithine decarboxylase (ODC), and SPRE, EVH1 domain	3.94e-29	PSMC4|PSMA3|PSMD7|USP14|PSMB6|PSMB4|PSMD1|PSMF1|PSMD13|PSMC6|PSMA1|OAZ2|PSMC3	21.6667	100	9	4	0
8	Proteasome	53	12	STRING Clusters	CL:2698	Regulation of ornithine decarboxylase (ODC)	5.99e-27	PSMC4|PSMA3|PSMD7|USP14|PSMB6|PSMB4|PSMD1|PSMD13|PSMC6|PSMA1|OAZ2|PSMC3	22.6415	92.3077	9	3	0
8	Proteasome	49	12	Reactome Pathways	HSA-350562	Regulation of ornithine decarboxylase (ODC)	7.43e-27	PSMC4|PSMA3|PSMD7|PSMB6|PSMB4|PSMD1|PSMF1|PSMD13|PSMC6|PSMA1|OAZ2|PSMC3	24.4898	92.3077	8	4	0
8	Proteasome	62	12	GO Cellular Component	GO:0000502	Proteasome complex	7.32e-26	PSMC4|PSMA3|PSMD7|USP14|PSMB6|PSMB4|PSMD1|PSMF1|PSMD13|PSMC6|PSMA1|PSMC3	19.3548	92.3077	9	3	0
8	Proteasome	64	12	GO Biological Process	GO:0006521	Regulation of cellular amino acid metabolic process	7.83e-25	PSMC4|PSMA3|PSMD7|PSMB6|PSMB4|PSMD1|PSMF1|PSMD13|PSMC6|PSMA1|OAZ2|PSMC3	18.75	92.3077	8	4	0
8	Proteasome	46	11	STRING Clusters	CL:2701	Proteasome	2.01e-24	PSMC4|PSMA3|PSMD7|USP14|PSMB6|PSMB4|PSMD1|PSMD13|PSMC6|PSMA1|PSMC3	23.913	84.6154	9	2	0
8	Proteasome	48	11	Reactome Pathways	HSA-1236978	Cross-presentation of soluble exogenous antigens (endosomes)	3.89e-24	PSMC4|PSMA3|PSMD7|PSMB6|PSMB4|PSMD1|PSMF1|PSMD13|PSMC6|PSMA1|PSMC3	22.9167	84.6154	8	3	0
8	Proteasome	53	11	Reactome Pathways	HSA-174113	SCF-beta-TrCP mediated degradation of Emi1	3.89e-24	PSMC4|PSMA3|PSMD7|PSMB6|PSMB4|PSMD1|PSMF1|PSMD13|PSMC6|PSMA1|PSMC3	20.7547	84.6154	8	3	0
8	Proteasome	50	11	Reactome Pathways	HSA-180534	Vpu mediated degradation of CD4	3.89e-24	PSMC4|PSMA3|PSMD7|PSMB6|PSMB4|PSMD1|PSMF1|PSMD13|PSMC6|PSMA1|PSMC3	22	84.6154	8	3	0
8	Proteasome	52	11	Reactome Pathways	HSA-180585	Vif-mediated degradation of APOBEC3G	3.89e-24	PSMC4|PSMA3|PSMD7|PSMB6|PSMB4|PSMD1|PSMF1|PSMD13|PSMC6|PSMA1|PSMC3	21.1538	84.6154	8	3	0
8	Proteasome	58	11	Reactome Pathways	HSA-187577	SCF(Skp2)-mediated degradation of p27/p21	3.89e-24	PSMC4|PSMA3|PSMD7|PSMB6|PSMB4|PSMD1|PSMF1|PSMD13|PSMC6|PSMA1|PSMC3	18.9655	84.6154	8	3	0
8	Proteasome	48	11	Reactome Pathways	HSA-211733	Regulation of activated PAK-2p34 by proteasome mediated degradation	3.89e-24	PSMC4|PSMA3|PSMD7|PSMB6|PSMB4|PSMD1|PSMF1|PSMD13|PSMC6|PSMA1|PSMC3	22.9167	84.6154	8	3	0
8	Proteasome	50	11	Reactome Pathways	HSA-349425	Autodegradation of the E3 ubiquitin ligase COP1	3.89e-24	PSMC4|PSMA3|PSMD7|PSMB6|PSMB4|PSMD1|PSMF1|PSMD13|PSMC6|PSMA1|PSMC3	22	84.6154	8	3	0
8	Proteasome	53	11	Reactome Pathways	HSA-450408	AUF1 (hnRNP D0) binds and destabilizes mRNA	3.89e-24	PSMC4|PSMA3|PSMD7|PSMB6|PSMB4|PSMD1|PSMF1|PSMD13|PSMC6|PSMA1|PSMC3	20.7547	84.6154	8	3	0
8	Proteasome	53	11	Reactome Pathways	HSA-4641257	Degradation of AXIN	3.89e-24	PSMC4|PSMA3|PSMD7|PSMB6|PSMB4|PSMD1|PSMF1|PSMD13|PSMC6|PSMA1|PSMC3	20.7547	84.6154	8	3	0
8	Proteasome	55	11	Reactome Pathways	HSA-4641258	Degradation of DVL	3.89e-24	PSMC4|PSMA3|PSMD7|PSMB6|PSMB4|PSMD1|PSMF1|PSMD13|PSMC6|PSMA1|PSMC3	20	84.6154	8	3	0
8	Proteasome	54	11	Reactome Pathways	HSA-5362768	Hh mutants are degraded by ERAD	3.89e-24	PSMC4|PSMA3|PSMD7|PSMB6|PSMB4|PSMD1|PSMF1|PSMD13|PSMC6|PSMA1|PSMC3	20.3704	84.6154	8	3	0
8	Proteasome	58	11	Reactome Pathways	HSA-5607761	Dectin-1 mediated noncanonical NF-kB signaling	3.89e-24	PSMC4|PSMA3|PSMD7|PSMB6|PSMB4|PSMD1|PSMF1|PSMD13|PSMC6|PSMA1|PSMC3	18.9655	84.6154	8	3	0
8	Proteasome	58	11	Reactome Pathways	HSA-5610780	Degradation of GLI1 by the proteasome	3.89e-24	PSMC4|PSMA3|PSMD7|PSMB6|PSMB4|PSMD1|PSMF1|PSMD13|PSMC6|PSMA1|PSMC3	18.9655	84.6154	8	3	0
8	Proteasome	58	11	Reactome Pathways	HSA-5610783	Degradation of GLI2 by the proteasome	3.89e-24	PSMC4|PSMA3|PSMD7|PSMB6|PSMB4|PSMD1|PSMF1|PSMD13|PSMC6|PSMA1|PSMC3	18.9655	84.6154	8	3	0
8	Proteasome	58	11	Reactome Pathways	HSA-5610785	GLI3 is processed to GLI3R by the proteasome	3.89e-24	PSMC4|PSMA3|PSMD7|PSMB6|PSMB4|PSMD1|PSMF1|PSMD13|PSMC6|PSMA1|PSMC3	18.9655	84.6154	8	3	0
8	Proteasome	57	11	Reactome Pathways	HSA-5676590	NIK-->noncanonical NF-kB signaling	3.89e-24	PSMC4|PSMA3|PSMD7|PSMB6|PSMB4|PSMD1|PSMF1|PSMD13|PSMC6|PSMA1|PSMC3	19.2982	84.6154	8	3	0
8	Proteasome	59	11	Reactome Pathways	HSA-5678895	Defective CFTR causes cystic fibrosis	3.89e-24	PSMC4|PSMA3|PSMD7|PSMB6|PSMB4|PSMD1|PSMF1|PSMD13|PSMC6|PSMA1|PSMC3	18.6441	84.6154	8	3	0
8	Proteasome	57	11	Reactome Pathways	HSA-68827	CDT1 association with the CDC6:ORC:origin complex	3.89e-24	PSMC4|PSMA3|PSMD7|PSMB6|PSMB4|PSMD1|PSMF1|PSMD13|PSMC6|PSMA1|PSMC3	19.2982	84.6154	8	3	0
8	Proteasome	50	11	Reactome Pathways	HSA-69601	Ubiquitin Mediated Degradation of Phosphorylated Cdc25A	3.89e-24	PSMC4|PSMA3|PSMD7|PSMB6|PSMB4|PSMD1|PSMF1|PSMD13|PSMC6|PSMA1|PSMC3	22	84.6154	8	3	0
8	Proteasome	50	11	Reactome Pathways	HSA-75815	Ubiquitin-dependent degradation of Cyclin D	3.89e-24	PSMC4|PSMA3|PSMD7|PSMB6|PSMB4|PSMD1|PSMF1|PSMD13|PSMC6|PSMA1|PSMC3	22	84.6154	8	3	0
8	Proteasome	53	11	Reactome Pathways	HSA-8854050	FBXL7 down-regulates AURKA during mitotic entry and in early mitosis	3.89e-24	PSMC4|PSMA3|PSMD7|PSMB6|PSMB4|PSMD1|PSMF1|PSMD13|PSMC6|PSMA1|PSMC3	20.7547	84.6154	8	3	0
8	Proteasome	52	11	Reactome Pathways	HSA-8941858	Regulation of RUNX3 expression and activity	3.89e-24	PSMC4|PSMA3|PSMD7|PSMB6|PSMB4|PSMD1|PSMF1|PSMD13|PSMC6|PSMA1|PSMC3	21.1538	84.6154	8	3	0
8	Proteasome	52	11	Reactome Pathways	HSA-9604323	Negative regulation of NOTCH4 signaling	3.89e-24	PSMC4|PSMA3|PSMD7|PSMB6|PSMB4|PSMD1|PSMF1|PSMD13|PSMC6|PSMA1|PSMC3	21.1538	84.6154	8	3	0
8	Proteasome	61	11	Reactome Pathways	HSA-174084	Autodegradation of Cdh1 by Cdh1:APC/C	4.06e-24	PSMC4|PSMA3|PSMD7|PSMB6|PSMB4|PSMD1|PSMF1|PSMD13|PSMC6|PSMA1|PSMC3	18.0328	84.6154	8	3	0
8	Proteasome	62	11	Reactome Pathways	HSA-4608870	Asymmetric localization of PCP proteins	4.63e-24	PSMC4|PSMA3|PSMD7|PSMB6|PSMB4|PSMD1|PSMF1|PSMD13|PSMC6|PSMA1|PSMC3	17.7419	84.6154	8	3	0
8	Proteasome	63	11	Reactome Pathways	HSA-1234176	Oxygen-dependent proline hydroxylation of Hypoxia-inducible Factor Alpha	5.27e-24	PSMC4|PSMA3|PSMD7|PSMB6|PSMB4|PSMD1|PSMF1|PSMD13|PSMC6|PSMA1|PSMC3	17.4603	84.6154	8	3	0
8	Proteasome	63	11	Reactome Pathways	HSA-5358346	Hedgehog ligand biogenesis	5.27e-24	PSMC4|PSMA3|PSMD7|PSMB6|PSMB4|PSMD1|PSMF1|PSMD13|PSMC6|PSMA1|PSMC3	17.4603	84.6154	8	3	0
8	Proteasome	65	11	Reactome Pathways	HSA-1169091	Activation of NF-kappaB in B cells	6.44e-24	PSMC4|PSMA3|PSMD7|PSMB6|PSMB4|PSMD1|PSMF1|PSMD13|PSMC6|PSMA1|PSMC3	16.9231	84.6154	8	3	0
8	Proteasome	65	11	Reactome Pathways	HSA-174154	APC/C:Cdc20 mediated degradation of Securin	6.44e-24	PSMC4|PSMA3|PSMD7|PSMB6|PSMB4|PSMD1|PSMF1|PSMD13|PSMC6|PSMA1|PSMC3	16.9231	84.6154	8	3	0
8	Proteasome	66	11	Reactome Pathways	HSA-5658442	Regulation of RAS by GAPs	6.95e-24	PSMC4|PSMA3|PSMD7|PSMB6|PSMB4|PSMD1|PSMF1|PSMD13|PSMC6|PSMA1|PSMC3	16.6667	84.6154	8	3	0
8	Proteasome	67	11	Reactome Pathways	HSA-8948751	Regulation of PTEN stability and activity	7.7e-24	PSMC4|PSMA3|PSMD7|PSMB6|PSMB4|PSMD1|PSMF1|PSMD13|PSMC6|PSMA1|PSMC3	16.4179	84.6154	8	3	0
8	Proteasome	69	11	Reactome Pathways	HSA-68949	Orc1 removal from chromatin	1.01e-23	PSMC4|PSMA3|PSMD7|PSMB6|PSMB4|PSMD1|PSMF1|PSMD13|PSMC6|PSMA1|PSMC3	15.942	84.6154	8	3	0
8	Proteasome	70	11	Reactome Pathways	HSA-174184	Cdc20:Phospho-APC/C mediated degradation of Cyclin A	1.15e-23	PSMC4|PSMA3|PSMD7|PSMB6|PSMB4|PSMD1|PSMF1|PSMD13|PSMC6|PSMA1|PSMC3	15.7143	84.6154	8	3	0
8	Proteasome	70	11	Reactome Pathways	HSA-69017	CDK-mediated phosphorylation and removal of Cdc6	1.15e-23	PSMC4|PSMA3|PSMD7|PSMB6|PSMB4|PSMD1|PSMF1|PSMD13|PSMC6|PSMA1|PSMC3	15.7143	84.6154	8	3	0
8	Proteasome	71	11	Reactome Pathways	HSA-174178	APC/C:Cdh1 mediated degradation of Cdc20 and other APC/C:Cdh1 targeted proteins in late mitosis/early G1	1.27e-23	PSMC4|PSMA3|PSMD7|PSMB6|PSMB4|PSMD1|PSMF1|PSMD13|PSMC6|PSMA1|PSMC3	15.493	84.6154	8	3	0
8	Proteasome	71	11	Reactome Pathways	HSA-8939902	Regulation of RUNX2 expression and activity	1.27e-23	PSMC4|PSMA3|PSMD7|PSMB6|PSMB4|PSMD1|PSMF1|PSMD13|PSMC6|PSMA1|PSMC3	15.493	84.6154	8	3	0
8	Proteasome	75	11	Reactome Pathways	HSA-8852276	The role of GTSE1 in G2/M progression after G2 checkpoint	1.95e-23	PSMC4|PSMA3|PSMD7|PSMB6|PSMB4|PSMD1|PSMF1|PSMD13|PSMC6|PSMA1|PSMC3	14.6667	84.6154	8	3	0
8	Proteasome	80	11	Reactome Pathways	HSA-2871837	FCERI mediated NF-kB activation	3.51e-23	PSMC4|PSMA3|PSMD7|PSMB6|PSMB4|PSMD1|PSMF1|PSMD13|PSMC6|PSMA1|PSMC3	13.75	84.6154	8	3	0
8	Proteasome	81	11	Reactome Pathways	HSA-1236974	ER-Phagosome pathway	3.85e-23	PSMC4|PSMA3|PSMD7|PSMB6|PSMB4|PSMD1|PSMF1|PSMD13|PSMC6|PSMA1|PSMC3	13.5802	84.6154	8	3	0
8	Proteasome	81	11	Reactome Pathways	HSA-195253	Degradation of beta-catenin by the destruction complex	3.85e-23	PSMC4|PSMA3|PSMD7|PSMB6|PSMB4|PSMD1|PSMF1|PSMD13|PSMC6|PSMA1|PSMC3	13.5802	84.6154	8	3	0
8	Proteasome	83	11	Reactome Pathways	HSA-5632684	Hedgehog on state	4.7e-23	PSMC4|PSMA3|PSMD7|PSMB6|PSMB4|PSMD1|PSMF1|PSMD13|PSMC6|PSMA1|PSMC3	13.253	84.6154	8	3	0
8	Proteasome	87	11	Reactome Pathways	HSA-5687128	MAPK6/MAPK4 signaling	6.94e-23	PSMC4|PSMA3|PSMD7|PSMB6|PSMB4|PSMD1|PSMF1|PSMD13|PSMC6|PSMA1|PSMC3	12.6437	84.6154	8	3	0
8	Proteasome	91	11	Reactome Pathways	HSA-202424	Downstream TCR signaling	1.06e-22	PSMC4|PSMA3|PSMD7|PSMB6|PSMB4|PSMD1|PSMF1|PSMD13|PSMC6|PSMA1|PSMC3	12.0879	84.6154	8	3	0
8	Proteasome	94	11	Reactome Pathways	HSA-5689603	UCH proteinases	1.44e-22	PSMC4|PSMA3|PSMD7|PSMB6|PSMB4|PSMD1|PSMF1|PSMD13|PSMC6|PSMA1|PSMC3	11.7021	84.6154	8	3	0
8	Proteasome	97	11	Reactome Pathways	HSA-8939236	RUNX1 regulates transcription of genes involved in differentiation of HSCs	1.93e-22	PSMC4|PSMA3|PSMD7|PSMB6|PSMB4|PSMD1|PSMF1|PSMD13|PSMC6|PSMA1|PSMC3	11.3402	84.6154	8	3	0
8	Proteasome	99	11	Reactome Pathways	HSA-9020702	Interleukin-1 signaling	2.3e-22	PSMC4|PSMA3|PSMD7|PSMB6|PSMB4|PSMD1|PSMF1|PSMD13|PSMC6|PSMA1|PSMC3	11.1111	84.6154	8	3	0
8	Proteasome	101	11	Reactome Pathways	HSA-382556	ABC-family proteins mediated transport	2.79e-22	PSMC4|PSMA3|PSMD7|PSMB6|PSMB4|PSMD1|PSMF1|PSMD13|PSMC6|PSMA1|PSMC3	10.8911	84.6154	8	3	0
8	Proteasome	75	11	GO Biological Process	GO:0002479	Antigen processing and presentation of exogenous peptide antigen via mhc class i, tap-dependent	1.75e-21	PSMC4|PSMA3|PSMD7|PSMB6|PSMB4|PSMD1|PSMF1|PSMD13|PSMC6|PSMA1|PSMC3	14.6667	84.6154	8	3	0
8	Proteasome	74	11	GO Biological Process	GO:1902036	Regulation of hematopoietic stem cell differentiation	1.75e-21	PSMC4|PSMA3|PSMD7|PSMB6|PSMB4|PSMD1|PSMF1|PSMD13|PSMC6|PSMA1|PSMC3	14.8649	84.6154	8	3	0
8	Proteasome	78	11	GO Biological Process	GO:0061418	Regulation of transcription from rna polymerase ii promoter in response to hypoxia	1.79e-21	PSMC4|PSMA3|PSMD7|PSMB6|PSMB4|PSMD1|PSMF1|PSMD13|PSMC6|PSMA1|PSMC3	14.1026	84.6154	8	3	0
8	Proteasome	81	11	GO Biological Process	GO:0038061	NIK/NF-kappaB signaling	1.94e-21	PSMC4|PSMA3|PSMD7|PSMB6|PSMB4|PSMD1|PSMF1|PSMD13|PSMC6|PSMA1|PSMC3	13.5802	84.6154	8	3	0
8	Proteasome	83	11	GO Biological Process	GO:0031145	Anaphase-promoting complex-dependent catabolic process	2.12e-21	PSMC4|PSMA3|PSMD7|PSMB6|PSMB4|PSMD1|PSMF1|PSMD13|PSMC6|PSMA1|PSMC3	13.253	84.6154	8	3	0
8	Proteasome	92	11	GO Biological Process	GO:0010972	Negative regulation of g2/m transition of mitotic cell cycle	4.89e-21	PSMC4|PSMA3|PSMD7|PSMB6|PSMB4|PSMD1|PSMF1|PSMD13|PSMC6|PSMA1|PSMC3	11.9565	84.6154	8	3	0
8	Proteasome	93	11	GO Biological Process	GO:0031146	SCF-dependent proteasomal ubiquitin-dependent protein catabolic process	4.98e-21	PSMC4|PSMA3|PSMD7|PSMB6|PSMB4|PSMD1|PSMF1|PSMD13|PSMC6|PSMA1|PSMC3	11.828	84.6154	8	3	0
8	Proteasome	96	11	GO Biological Process	GO:0060071	Wnt signaling pathway, planar cell polarity pathway	6.33e-21	PSMC4|PSMA3|PSMD7|PSMB6|PSMB4|PSMD1|PSMF1|PSMD13|PSMC6|PSMA1|PSMC3	11.4583	84.6154	8	3	0
8	Proteasome	96	11	GO Biological Process	GO:0070498	interleukin-1-mediated signaling pathway	6.33e-21	PSMC4|PSMA3|PSMD7|PSMB6|PSMB4|PSMD1|PSMF1|PSMD13|PSMC6|PSMA1|PSMC3	11.4583	84.6154	8	3	0
8	Proteasome	40	10	STRING Clusters	CL:2704	Proteasome	6.48e-22	PSMA3|PSMD7|USP14|PSMB6|PSMB4|PSMD1|PSMD13|PSMC6|PSMA1|PSMC3	25	76.9231	8	2	0
8	Proteasome	43	10	KEGG Pathways	hsa03050	Proteasome	8.18e-22	PSMC4|PSMA3|PSMD7|PSMB6|PSMB4|PSMD1|PSMF1|PSMC6|PSMA1|PSMC3	23.2558	76.9231	7	3	0
8	Proteasome	35	9	STRING Clusters	CL:2707	Proteasome	1.97e-19	PSMA3|PSMD7|USP14|PSMB6|PSMB4|PSMD1|PSMD13|PSMC6|PSMC3	25.7143	69.2308	7	2	0
8	Proteasome	26	8	STRING Clusters	CL:2708	Proteasome	1.79e-17	PSMA3|PSMD7|USP14|PSMB6|PSMB4|PSMD1|PSMD13|PSMC3	30.7692	61.5385	6	2	0
8	Proteasome	20	6	GO Cellular Component	GO:0005838	Proteasome regulatory particle	2.13e-12	PSMC4|PSMD7|PSMD1|PSMD13|PSMC6|PSMC3	30	46.1538	4	2	0
8	Proteasome	21	6	STRING Clusters	CL:2709	Proteasome subunit, and proteasome regulatory particle	2.44e-12	PSMA3|PSMB6|PSMB4|PSMD1|PSMD13|PSMC3	28.5714	46.1538	5	1	0
8	Proteasome	16	5	STRING Clusters	CL:2710	Proteasome regulatory particle, and proteasome subunit	3.8e-10	PSMA3|PSMB4|PSMD1|PSMD13|PSMC3	31.25	38.4615	4	1	0
8	Proteasome	20	5	GO Cellular Component	GO:0005839	Proteasome core complex	6.88e-10	PSMA3|PSMB6|PSMB4|PSMF1|PSMA1	25	38.4615	4	1	0
8	Proteasome	9	4	GO Cellular Component	GO:0008540	Proteasome regulatory particle, base subcomplex	1.77e-08	PSMC4|PSMD1|PSMC6|PSMC3	44.4444	30.7692	3	1	0
8	Proteasome	11	4	STRING Clusters	CL:2711	Proteasome regulatory particle, and proteasome alpha-type subunit	5.15e-08	PSMA3|PSMD1|PSMD13|PSMC3	36.3636	30.7692	3	1	0
8	Proteasome	22	4	GO Biological Process	GO:0010499	Proteasomal ubiquitin-independent protein catabolic process	1.57e-07	PSMA3|PSMB6|PSMB4|PSMA1	18.1818	30.7692	4	0	0
8	Proteasome	21	4	GO Molecular Function	GO:0004298	Threonine-type endopeptidase activity	4.75e-06	PSMA3|PSMB6|PSMB4|PSMA1	19.0476	30.7692	4	0	0
8	Proteasome	7	3	GO Cellular Component	GO:0031597	Cytosolic proteasome complex	5.17e-06	PSMC4|PSMD1|PSMC6	42.8571	23.0769	2	1	0
8	Proteasome	10	3	GO Biological Process	GO:0045899	Positive regulation of rna polymerase ii transcription preinitiation complex assembly	5.33e-06	PSMC4|PSMC6|PSMC3	30	23.0769	3	0	0
8	Proteasome	8	2	GO Cellular Component	GO:0019773	Proteasome core complex, alpha-subunit complex	0.0019	PSMA3|PSMA1	25	15.3846	2	0	0
8	Proteasome	5	2	STRING Clusters	CL:2750	Proteasome regulatory particle, lid subcomplex, and 26s proteasome non-atpase regulatory subunit 7/8	0.0026	PSMD7|USP14	40	15.3846	1	1	0
8	Proteasome	13	2	GO Biological Process	GO:0002862	Negative regulation of inflammatory response to antigenic stimulus	0.0027	PSMB4|PSMA1	15.3846	15.3846	2	0	0
8	Proteasome	11	2	GO Cellular Component	GO:0019774	Proteasome core complex, beta-subunit complex	0.003	PSMB6|PSMB4	18.1818	15.3846	2	0	0
8	Proteasome	18	2	GO Molecular Function	GO:0070628	Proteasome binding	0.0414	USP14|PSMF1	11.1111	15.3846	1	1	0
9	Protein ubiquitination	40	10	GO Molecular Function	GO:0061631	Ubiquitin conjugating enzyme activity	9.61e-22	UBE2M|UBE2K|UBE2L6|UBE2Q1|UBE2Z|UBE2G1|UBE2E3|UBE2W|UBE2V2|UBE2F	25	83.3333	0	10	0
9	Protein ubiquitination	69	9	STRING Clusters	CL:2872	Mixed, incl. ubiquitin conjugating enzyme activity, and zinc finger, ubr-type	1.55e-16	UBE2M|UBE2K|UBE2Q1|UBA1|UBE2Z|UBE2G1|UBE2E3|UBE2W|UBE2F	13.0435	75	0	9	0
9	Protein ubiquitination	37	8	STRING Clusters	CL:2876	Ubiquitin-conjugating enzyme E2, and protein neddylation	4.5e-16	UBE2M|UBE2K|UBE2Q1|UBA1|UBE2Z|UBE2G1|UBE2W|UBE2F	21.6216	66.6667	0	8	0
9	Protein ubiquitination	22	6	STRING Clusters	CL:2878	Ubiquitin-conjugating enzyme E2, and Ubiquitin fold domain	3.35e-12	UBE2K|UBE2Q1|UBA1|UBE2Z|UBE2G1|UBE2W	27.2727	50	0	6	0
9	Protein ubiquitination	30	6	Reactome Pathways	HSA-8866652	Synthesis of active ubiquitin: roles of E1 and E2 enzymes	9.93e-12	UBE2K|UBA1|UBE2Z|UBE2G1|UBE2E3|UBE2W	20	50	0	6	0
9	Protein ubiquitination	13	4	STRING Clusters	CL:2881	Ubiquitin-conjugating enzyme E2, catalytic domain homologues, and FAT10 activating enzyme activity	1.24e-07	UBE2Q1|UBE2Z|UBE2G1|UBE2W	30.7692	33.3333	0	4	0
9	Protein ubiquitination	6	3	STRING Clusters	CL:2895	Ubiquitin-conjugating enzyme E2	8.38e-06	UBE2Q1|UBE2G1|UBE2W	50	25	0	3	0
9	Protein ubiquitination	6	2	GO Molecular Function	GO:0019788	NEDD8 transferase activity	0.0016	UBE2M|UBE2F	33.3333	16.6667	0	2	0
9	Protein ubiquitination	10	2	GO Molecular Function	GO:0008641	Ubiquitin-like modifier activating enzyme activity	0.0035	UBA7|UBA1	20	16.6667	0	2	0
9	Protein ubiquitination	5	2	STRING Clusters	CL:19452	ISG15-protein conjugation	0.0036	UBE2L6|UBA7	40	16.6667	0	2	0
9	Protein ubiquitination	6	2	STRING Clusters	CL:2910	Mixed, incl. maturation of protein e, and leptospirosis	0.0044	UBE2K|UBA1	33.3333	16.6667	0	2	0
9	Protein ubiquitination	6	2	GO Biological Process	GO:0032020	ISG15-protein conjugation	0.0046	UBE2L6|UBA7	33.3333	16.6667	0	2	0
9	Protein ubiquitination	8	2	STRING Clusters	CL:2930	Protein neddylation, and scf complex assembly	0.0064	UBE2M|UBE2F	25	16.6667	0	2	0
9	Protein ubiquitination	13	2	GO Biological Process	GO:0045116	Protein neddylation	0.014	UBE2M|UBE2F	15.3846	16.6667	0	2	0
10	Interferon signaling	69	11	Reactome Pathways	HSA-909733	Interferon alpha/beta signaling	5.63e-24	IRF1|BST2|OASL|IRF8|MX2|IFI6|ADAR|IFIT3|OAS1|IFI35|IFITM2	15.942	100	0	11	0
10	Interferon signaling	67	11	GO Biological Process	GO:0060337	Type i interferon signaling pathway	2.47e-23	IRF1|BST2|OASL|IRF8|MX2|IFI6|ADAR|IFIT3|OAS1|IFI35|IFITM2	16.4179	100	0	11	0
10	Interferon signaling	36	9	STRING Clusters	CL:19391	Interferon alpha/beta signaling, and ISG15-protein conjugation	1.9e-19	IRF1|OASL|MX2|IFI6|ADAR|IFIT3|OAS1|IFI35|IFITM2	25	81.8182	0	9	0
10	Interferon signaling	21	8	STRING Clusters	CL:19394	Interferon alpha/beta signaling	2e-18	IRF1|OASL|MX2|IFI6|IFIT3|OAS1|IFI35|IFITM2	38.0952	72.7273	0	8	0
10	Interferon signaling	16	6	STRING Clusters	CL:19397	Microphthalmia with limb anomalies, and Interferon alpha/beta signaling	2.5e-13	OASL|MX2|IFI6|IFIT3|OAS1|IFI35	37.5	54.5455	0	6	0
10	Interferon signaling	23	6	GO Biological Process	GO:0035455	Response to interferon-alpha	3.99e-12	BST2|MX2|ADAR|IFIT3|OAS1|IFITM2	26.087	54.5455	0	6	0
10	Interferon signaling	11	5	STRING Clusters	CL:19399	Mixed, incl. 2-5-oligoadenylate synthetase activity, and nephropathia epidemica	4.24e-11	MX2|IFI6|IFIT3|OAS1|IFI35	45.4545	45.4545	0	5	0
10	Interferon signaling	9	2	GO Biological Process	GO:0060700	Regulation of ribonuclease activity	0.0048	OASL|OAS1	22.2222	18.1818	0	2	0
10	Interferon signaling	9	2	Reactome Pathways	HSA-8983711	OAS antiviral response	0.0049	OASL|OAS1	22.2222	18.1818	0	2	0
10	Interferon signaling	13	2	GO Biological Process	GO:0035457	Cellular response to interferon-alpha	0.009	IFIT3|OAS1	15.3846	18.1818	0	2	0
11	ER-Golgi vesicle-mediated transport	33	7	GO Biological Process	GO:0006891	intra-Golgi vesicle-mediated transport	1.31e-13	COPB1|COG3|COPE|COG8|COPG1|COG6|COPZ1	21.2121	70	2	5	0
11	ER-Golgi vesicle-mediated transport	38	6	STRING Clusters	CL:8215	Retrograde transport at the Trans-Golgi-Network, and Golgi Cisternae Pericentriolar Stack Reorganization	4.28e-11	COG3|COG8|COG6|VPS53|VPS52|USO1	15.7895	60	1	5	0
11	ER-Golgi vesicle-mediated transport	29	5	STRING Clusters	CL:8216	Retrograde transport at the Trans-Golgi-Network, and Syndetin	4.41e-09	COG3|COG8|COG6|VPS53|VPS52	17.2414	50	0	5	0
11	ER-Golgi vesicle-mediated transport	49	5	Reactome Pathways	HSA-6811440	Retrograde transport at the Trans-Golgi-Network	8.94e-09	COG3|COG8|COG6|VPS53|VPS52	10.2041	50	0	5	0
11	ER-Golgi vesicle-mediated transport	10	4	STRING Clusters	CL:8378	COPI vesicle coat	3.12e-08	COPB1|COPE|COPG1|COPZ1	40	40	2	2	0
11	ER-Golgi vesicle-mediated transport	13	4	GO Cellular Component	GO:0030126	COPI vesicle coat	4.14e-08	COPB1|COPE|COPG1|COPZ1	30.7692	40	2	2	0
11	ER-Golgi vesicle-mediated transport	5	3	STRING Clusters	CL:8381	COPI vesicle coat	2.44e-06	COPB1|COPE|COPZ1	60	30	2	1	0
11	ER-Golgi vesicle-mediated transport	11	3	GO Cellular Component	GO:0017119	Golgi transport complex	3.95e-06	COG3|COG8|COG6	27.2727	30	0	3	0
11	ER-Golgi vesicle-mediated transport	12	3	STRING Clusters	CL:8218	Golgi transport complex, and Golgin subfamily A member 5	1.65e-05	COG3|COG8|COG6	25	30	0	3	0
11	ER-Golgi vesicle-mediated transport	4	2	GO Cellular Component	GO:0000938	GARP complex	0.00026	VPS53|VPS52	50	20	0	2	0
11	ER-Golgi vesicle-mediated transport	4	2	GO Cellular Component	GO:1990745	EARP complex	0.00026	VPS53|VPS52	50	20	0	2	0
11	ER-Golgi vesicle-mediated transport	5	2	STRING Clusters	CL:8263	EARP complex	0.0016	VPS53|VPS52	40	20	0	2	0
11	ER-Golgi vesicle-mediated transport	7	2	STRING Clusters	CL:8222	Golgi transport complex	0.0026	COG3|COG6	28.5714	20	0	2	0
12	TriC/CCT complex	10	8	GO Cellular Component	GO:0005832	Chaperonin-containing t-complex	1.39e-22	CCT7|CCT6A|CCT5|CCT8|CCT3|CCT2|TCP1|CCT4	80	100	8	0	0
12	TriC/CCT complex	10	8	Reactome Pathways	HSA-390450	Folding of actin by CCT/TriC	1.78e-22	CCT7|CCT6A|CCT5|CCT8|CCT3|CCT2|TCP1|CCT4	80	100	8	0	0
12	TriC/CCT complex	10	8	GO Biological Process	GO:1904851	Positive regulation of establishment of protein localization to telomere	1.05e-21	CCT7|CCT6A|CCT5|CCT8|CCT3|CCT2|TCP1|CCT4	80	100	8	0	0
12	TriC/CCT complex	11	8	GO Biological Process	GO:1904871	Positive regulation of protein localization to cajal body	1.05e-21	CCT7|CCT6A|CCT5|CCT8|CCT3|CCT2|TCP1|CCT4	72.7273	100	8	0	0
12	TriC/CCT complex	15	8	GO Biological Process	GO:1904874	Positive regulation of telomerase rna localization to cajal body	1.69e-21	CCT7|CCT6A|CCT5|CCT8|CCT3|CCT2|TCP1|CCT4	53.3333	100	8	0	0
12	TriC/CCT complex	16	8	STRING Clusters	CL:3080	Chaperonin-containing t-complex, and hsp90-cdc37 chaperone complex	6.26e-21	CCT7|CCT6A|CCT5|CCT8|CCT3|CCT2|TCP1|CCT4	50	100	8	0	0
12	TriC/CCT complex	24	8	Reactome Pathways	HSA-389960	Formation of tubulin folding intermediates by CCT/TriC	2.14e-20	CCT7|CCT6A|CCT5|CCT8|CCT3|CCT2|TCP1|CCT4	33.3333	100	8	0	0
12	TriC/CCT complex	27	8	Reactome Pathways	HSA-389957	Prefoldin mediated transfer of substrate to CCT/TriC	3.19e-20	CCT7|CCT6A|CCT5|CCT8|CCT3|CCT2|TCP1|CCT4	29.6296	100	8	0	0
12	TriC/CCT complex	39	8	Reactome Pathways	HSA-390471	Association of TriC/CCT with target proteins during biosynthesis	2.56e-19	CCT7|CCT6A|CCT5|CCT8|CCT3|CCT2|TCP1|CCT4	20.5128	100	8	0	0
12	TriC/CCT complex	34	8	GO Biological Process	GO:0032212	Positive regulation of telomere maintenance via telomerase	2.84e-19	CCT7|CCT6A|CCT5|CCT8|CCT3|CCT2|TCP1|CCT4	23.5294	100	8	0	0
12	TriC/CCT complex	42	8	Reactome Pathways	HSA-6814122	Cooperation of PDCL (PhLP1) and TRiC/CCT in G-protein beta folding	3.64e-19	CCT7|CCT6A|CCT5|CCT8|CCT3|CCT2|TCP1|CCT4	19.0476	100	8	0	0
12	TriC/CCT complex	7	7	STRING Clusters	CL:3084	Chaperonin TCP-1, conserved site	1.91e-19	CCT7|CCT6A|CCT5|CCT8|CCT3|TCP1|CCT4	100	87.5	7	0	0
12	TriC/CCT complex	37	7	GO Biological Process	GO:0007339	Binding of sperm to zona pellucida	1e-15	CCT7|CCT5|CCT8|CCT3|CCT2|TCP1|CCT4	18.9189	87.5	7	0	0
12	TriC/CCT complex	41	7	GO Biological Process	GO:1901998	Toxin transport	1.73e-15	CCT7|CCT5|CCT8|CCT3|CCT2|TCP1|CCT4	17.0732	87.5	7	0	0
12	TriC/CCT complex	22	6	Reactome Pathways	HSA-5620922	BBSome-mediated cargo-targeting to cilium	3.26e-14	CCT5|CCT8|CCT3|CCT2|TCP1|CCT4	27.2727	75	6	0	0
12	TriC/CCT complex	8	5	GO Cellular Component	GO:0002199	Zona pellucida receptor complex	1.7e-12	CCT8|CCT3|CCT2|TCP1|CCT4	62.5	62.5	5	0	0
12	TriC/CCT complex	5	3	GO Biological Process	GO:0090666	scaRNA localization to Cajal body	7.32e-07	CCT2|TCP1|CCT4	60	37.5	3	0	0
				3808

## Sheet: PalboMetabolismClusters
											# of differential genes identified by						category			Module	Name	# genes	Shown in Figure 8
Module	Name	# background genes	# genes	category	term name	description	FDR value	genes	% background	% of proteins in cluster	Proteomics	RNA_Seq	Both				GO Biological Process			1	Oxidative phosphorylation	18	1
1	Oxidative phosphorylation	121	17	STRING Clusters	CL:13336	Oxidative phosphorylation, and mitochondrial complex i deficiency	7.63e-33	CYC1|MT-CO1|MT-CYB|MT-ATP6|MT-ND6|MT-ND1|MT-ND4L|MT-ND5|MT-CO2|MT-ND4|MT-CO3|MT-ND2|MT-ND3|MT-ATP8|ATP5F1|NDUFAF5|TIMMDC1	14.0496	94.4444	1	16	0				GO Cellular Component			2	Pentose phosphate pathway, and Glycolysis	17	1
1	Oxidative phosphorylation	125	16	Reactome Pathways	HSA-163200	Respiratory electron transport, ATP synthesis by chemiosmotic coupling, and heat production by uncoupling proteins.	7.11e-30	CYC1|MT-CO1|MT-CYB|MT-ATP6|MT-ND6|MT-ND1|MT-ND5|MT-CO2|MT-ND4|MT-CO3|MT-ND2|MT-ND3|MT-ATP8|ATP5F1|NDUFAF5|TIMMDC1	12.8	88.8889	1	15	0				GO Molecular Function			3	Metabolism of nucleotides, and purinergic nucleotide receptor signaling pathway	15	1
1	Oxidative phosphorylation	103	15	STRING Clusters	CL:13339	Oxidative phosphorylation	2.42e-28	CYC1|MT-CO1|MT-CYB|MT-ATP6|MT-ND6|MT-ND1|MT-ND4L|MT-ND5|MT-CO2|MT-ND4|MT-CO3|MT-ND2|MT-ND3|MT-ATP8|ATP5F1	14.5631	83.3333	1	14	0				KEGG Pathways			4	PPAR signaling pathway	15	1
1	Oxidative phosphorylation	130	15	KEGG Pathways	hsa00190	Oxidative phosphorylation	1.41e-27	CYC1|MT-CO1|MT-CYB|MT-ATP6|MT-ND6|MT-ND1|MT-ND4L|MT-ND5|MT-CO2|MT-ND4|MT-CO3|MT-ND2|MT-ND3|MT-ATP8|ATP5F1	11.5385	83.3333	1	14	0				Reactome Pathways			5	O-linked glycosylation of mucins	13	0
1	Oxidative phosphorylation	118	15	GO Biological Process	GO:0006119	Oxidative phosphorylation	1.38e-26	CYC1|MT-CO1|MT-CYB|MT-ATP6|MT-ND6|MT-ND1|MT-ND4L|MT-ND5|MT-CO2|MT-ND4|MT-CO3|MT-ND2|MT-ND3|MT-ATP8|ATP5F1	12.7119	83.3333	1	14	0				STRING Clusters			6	Sphingolipid metabolism	12	0
1	Oxidative phosphorylation	101	13	Reactome Pathways	HSA-611105	Respiratory electron transport	2.63e-23	CYC1|MT-CO1|MT-CYB|MT-ND6|MT-ND1|MT-ND5|MT-CO2|MT-ND4|MT-CO3|MT-ND2|MT-ND3|NDUFAF5|TIMMDC1	12.8713	72.2222	0	13	0							7	Lipid biosynthetic process	12	1
1	Oxidative phosphorylation	95	12	GO Cellular Component	GO:0070469	Respirasome	2.3e-21	CYC1|MT-CO1|MT-CYB|MT-ND6|MT-ND1|MT-ND4L|MT-ND5|MT-CO2|MT-ND4|MT-CO3|MT-ND2|MT-ND3	12.6316	66.6667	0	12	0							8	mTOR and Regulation of autophagy	10	0
1	Oxidative phosphorylation	87	12	GO Biological Process	GO:0042775	Mitochondrial atp synthesis coupled electron transport	1.08e-20	CYC1|MT-CO1|MT-CYB|MT-ND6|MT-ND1|MT-ND4L|MT-ND5|MT-CO2|MT-ND4|MT-CO3|MT-ND2|MT-ND3	13.7931	66.6667	0	12	0							9	Oxidoreductase activity	8	1
1	Oxidative phosphorylation	80	11	GO Cellular Component	GO:0098803	Respiratory chain complex	6.82e-20	CYC1|MT-CO1|MT-CYB|MT-ND1|MT-ND4L|MT-ND5|MT-CO2|MT-ND4|MT-CO3|MT-ND2|MT-ND3	13.75	61.1111	0	11	0							10	Organonitrogen compound metabolic process	8	1
1	Oxidative phosphorylation	74	10	STRING Clusters	CL:13341	Mitochondrial atp synthesis coupled electron transport	4.68e-17	CYC1|MT-CO1|MT-CYB|MT-ND6|MT-ND1|MT-ND4L|MT-ND5|MT-CO2|MT-ND2|MT-ND3	13.5135	55.5556	0	10	0							11	Histidine metabolism	7	0
1	Oxidative phosphorylation	84	9	GO Cellular Component	GO:0005746	Mitochondrial respirasome	5.49e-15	CYC1|MT-CO1|MT-CYB|MT-ND1|MT-ND4L|MT-ND5|MT-ND4|MT-ND2|MT-ND3	10.7143	50	0	9	0							12	Glycogen metabolism	7	0
1	Oxidative phosphorylation	52	8	STRING Clusters	CL:13343	Respiratory chain	1.55e-13	CYC1|MT-CYB|MT-ND6|MT-ND1|MT-ND4L|MT-ND5|MT-ND2|MT-ND3	15.3846	44.4444	0	8	0							13	Mediator complex (PPARA activates gene expression)	7	0
1	Oxidative phosphorylation	55	8	Reactome Pathways	HSA-6799198	Complex I biogenesis	1.67e-13	MT-ND6|MT-ND1|MT-ND5|MT-ND4|MT-ND2|MT-ND3|NDUFAF5|TIMMDC1	14.5455	44.4444	0	8	0							14	Mixed, incl. purine ribonucleoside monophosphate biosynthetic process, and nucleoside-diphosphatase activity	6	0
1	Oxidative phosphorylation	66	8	GO Biological Process	GO:0032981	Mitochondrial respiratory chain complex i assembly	1.39e-12	MT-ND6|MT-ND1|MT-ND5|MT-ND4|MT-ND2|MT-ND3|NDUFAF5|TIMMDC1	12.1212	44.4444	0	8	0							15	Glutathione metabolism, and Antioxidant	6	0
1	Oxidative phosphorylation	49	7	GO Biological Process	GO:0006120	Mitochondrial electron transport, nadh to ubiquinone	2.69e-11	MT-ND6|MT-ND1|MT-ND4L|MT-ND5|MT-ND4|MT-ND2|MT-ND3	14.2857	38.8889	0	7	0							16	Glycosphingolipid metabolism	5	0
1	Oxidative phosphorylation	46	7	GO Molecular Function	GO:0008137	NADH dehydrogenase (ubiquinone) activity	3.54e-11	MT-ND6|MT-ND1|MT-ND4L|MT-ND5|MT-ND4|MT-ND2|MT-ND3	15.2174	38.8889	0	7	0							17	Homeobox	5	0
1	Oxidative phosphorylation	48	6	GO Cellular Component	GO:0005747	Mitochondrial respiratory chain complex i	6.34e-10	MT-ND1|MT-ND4L|MT-ND5|MT-ND4|MT-ND2|MT-ND3	12.5	33.3333	0	6	0							18	Glycerolipid metabolism, and phosphatidylglycerol biosynthetic process	4	0
1	Oxidative phosphorylation	42	6	STRING Clusters	CL:13344	Mitochondrial electron transport, nadh to ubiquinone	1.85e-09	MT-ND6|MT-ND1|MT-ND4L|MT-ND5|MT-ND2|MT-ND3	14.2857	33.3333	0	6	0							19	ChREBP activates metabolic gene expression	4	0
1	Oxidative phosphorylation	32	5	GO Cellular Component	GO:0070069	Cytochrome complex	1.37e-08	CYC1|MT-CO1|MT-CYB|MT-CO2|MT-CO3	15.625	27.7778	0	5	0							20	Nicotinate and nicotinamide metabolism	4	0
1	Oxidative phosphorylation	5	4	GO Biological Process	GO:0015990	Electron transport coupled proton transport	3.22e-08	MT-CO1|MT-CYB|MT-ND5|MT-ND4	80	22.2222	0	4	0							21	Regulation of pyruvate dehydrogenase (PDH) complex	4	0
1	Oxidative phosphorylation	5	4	STRING Clusters	CL:13415	MELAS syndrome, and Cortical deafness	3.56e-08	MT-ND6|MT-ND1|MT-ND5|MT-ND3	80	22.2222	0	4	0							22	Fatty acid degradation, and Ketone body metabolism	4	0
1	Oxidative phosphorylation	21	4	GO Biological Process	GO:0042776	Mitochondrial atp synthesis coupled proton transport	2.67e-06	CYC1|MT-ATP6|MT-ATP8|ATP5F1	19.0476	22.2222	1	3	0
1	Oxidative phosphorylation	12	3	GO Cellular Component	GO:0005750	Mitochondrial respiratory chain complex iii	2.28e-05	CYC1|MT-CO1|MT-CYB	25	16.6667	0	3	0
1	Oxidative phosphorylation	13	3	GO Cellular Component	GO:0045263	Proton-transporting atp synthase complex, coupling factor f(o)	2.57e-05	MT-ATP6|MT-ATP8|ATP5F1	23.0769	16.6667	1	2	0
1	Oxidative phosphorylation	19	3	GO Cellular Component	GO:0045277	Respiratory chain complex iv	6.47e-05	MT-CO1|MT-CO2|MT-CO3	15.7895	16.6667	0	3	0
1	Oxidative phosphorylation	21	3	GO Cellular Component	GO:0005753	Mitochondrial proton-transporting atp synthase complex	7.91e-05	MT-ATP6|MT-ATP8|ATP5F1	14.2857	16.6667	1	2	0
1	Oxidative phosphorylation	18	3	Reactome Pathways	HSA-163210	Formation of ATP by chemiosmotic coupling	0.00031	MT-ATP6|MT-ATP8|ATP5F1	16.6667	16.6667	1	2	0
1	Oxidative phosphorylation	20	3	GO Biological Process	GO:0006123	Mitochondrial electron transport, cytochrome c to oxygen	0.00033	MT-CO1|MT-CO2|MT-CO3	15	16.6667	0	3	0
1	Oxidative phosphorylation	22	3	GO Molecular Function	GO:0004129	Cytochrome-c oxidase activity	0.0004	MT-CO1|MT-CO2|MT-CO3	13.6364	16.6667	0	3	0
1	Oxidative phosphorylation	11	2	GO Cellular Component	GO:0000276	Mitochondrial proton-transporting atp synthase complex, coupling factor f(o)	0.0031	MT-ATP8|ATP5F1	18.1818	11.1111	1	1	0
1	Oxidative phosphorylation	7	2	STRING Clusters	CL:13429	Respiratory chain complex iii	0.0144	CYC1|MT-CYB	28.5714	11.1111	0	2	0
1	Oxidative phosphorylation	14	2	GO Biological Process	GO:0006122	Mitochondrial electron transport, ubiquinol to cytochrome c	0.019	CYC1|MT-CYB	14.2857	11.1111	0	2	0
1	Oxidative phosphorylation	10	2	STRING Clusters	CL:13555	Mitochondrial complex I deficiency	0.0238	NDUFAF5|TIMMDC1	20	11.1111	0	2	0
1	Oxidative phosphorylation	13	2	STRING Clusters	CL:13454	Aerobic electron transport chain	0.0344	MT-CO1|MT-CO2	15.3846	11.1111	0	2	0
1	Oxidative phosphorylation	15	2	STRING Clusters	CL:13502	Formation of ATP by chemiosmotic coupling	0.0408	MT-ATP8|ATP5F1	13.3333	11.1111	1	1	0
2	Pentose phosphate pathway, and Glycolysis	124	13	STRING Clusters	CL:11548	Carbon metabolism, and Starch and sucrose metabolism	1.42e-22	ALDOC|ENO1|TREH|PGD|HK2|PGAM1|PGM2|G6PD|ALDOA|TKT|HK1|GPI|LDHA	10.4839	76.4706	4	5	4
2	Pentose phosphate pathway, and Glycolysis	55	12	STRING Clusters	CL:11551	Pentose phosphate pathway, and Glycolysis	1.26e-23	ALDOC|ENO1|TREH|PGD|HK2|PGAM1|G6PD|ALDOA|TKT|HK1|GPI|LDHA	21.8182	70.5882	3	5	4
2	Pentose phosphate pathway, and Glycolysis	115	12	GO Biological Process	GO:0016052	Carbohydrate catabolic process	2.51e-19	ALDOC|ENO1|TREH|PGD|HK2|PGAM1|PGM2|DAK|ALDOA|HK1|GPI|LDHA	10.4348	70.5882	5	3	4
2	Pentose phosphate pathway, and Glycolysis	47	11	STRING Clusters	CL:11552	Pentose phosphate pathway, and Glycolysis	6.23e-22	ALDOC|ENO1|TREH|PGD|HK2|PGAM1|G6PD|ALDOA|TKT|HK1|GPI	23.4043	64.7059	3	5	3
2	Pentose phosphate pathway, and Glycolysis	31	9	STRING Clusters	CL:11554	Glycolysis, and Fructose-1,6-bisphosphatase	3.66e-18	ALDOC|ENO1|TREH|HK2|PGAM1|ALDOA|TKT|HK1|GPI	29.0323	52.9412	3	4	2
2	Pentose phosphate pathway, and Glycolysis	65	9	KEGG Pathways	hsa00010	Glycolysis / Gluconeogenesis	2.52e-16	ALDOC|ENO1|HK2|PGAM1|PGM2|ALDOA|HK1|GPI|LDHA	13.8462	52.9412	4	2	3
2	Pentose phosphate pathway, and Glycolysis	49	9	GO Biological Process	GO:0046031	ADP metabolic process	4.67e-16	ALDOC|ENO1|HK2|NUDT9|PGAM1|ALDOA|HK1|GPI|LDHA	18.3673	52.9412	3	3	3
2	Pentose phosphate pathway, and Glycolysis	51	9	GO Biological Process	GO:0019320	Hexose catabolic process	5.56e-16	ALDOC|ENO1|HK2|PGAM1|PGM2|DAK|ALDOA|HK1|GPI	17.6471	52.9412	5	2	2
2	Pentose phosphate pathway, and Glycolysis	40	8	GO Biological Process	GO:0006096	Glycolytic process	1.55e-14	ALDOC|ENO1|HK2|PGAM1|ALDOA|HK1|GPI|LDHA	20	47.0588	3	2	3
2	Pentose phosphate pathway, and Glycolysis	45	8	GO Biological Process	GO:0019674	NAD metabolic process	2.98e-14	ALDOC|ENO1|HK2|PGAM1|ALDOA|HK1|GPI|LDHA	17.7778	47.0588	3	2	3
2	Pentose phosphate pathway, and Glycolysis	55	8	GO Biological Process	GO:0046364	Monosaccharide biosynthetic process	1.1e-13	ALDOC|ENO1|PGD|PGAM1|G6PD|ALDOA|TKT|GPI	14.5455	47.0588	3	2	3
2	Pentose phosphate pathway, and Glycolysis	72	8	Reactome Pathways	HSA-70171	Glycolysis	1.39e-12	ALDOC|ENO1|HK2|PGAM1|ALDOA|HK1|GPI|GNPDA1	11.1111	47.0588	3	3	2
2	Pentose phosphate pathway, and Glycolysis	16	7	STRING Clusters	CL:11555	Fructose 6-phosphate metabolic process, and fructose-bisphosphate aldolase class-i	1.23e-14	ALDOC|TREH|HK2|ALDOA|TKT|HK1|GPI	43.75	41.1765	2	4	1
2	Pentose phosphate pathway, and Glycolysis	29	7	KEGG Pathways	hsa00030	Pentose phosphate pathway	6.15e-14	ALDOC|PGD|PGM2|G6PD|ALDOA|TKT|GPI	24.1379	41.1765	3	2	2
2	Pentose phosphate pathway, and Glycolysis	23	7	GO Biological Process	GO:0051156	Glucose 6-phosphate metabolic process	1.1e-13	PGD|HK2|PGM2|G6PD|TKT|HK1|GPI	30.4348	41.1765	1	4	2
2	Pentose phosphate pathway, and Glycolysis	27	7	GO Biological Process	GO:0061621	Canonical glycolysis	2.33e-13	ALDOC|ENO1|HK2|PGAM1|ALDOA|HK1|GPI	25.9259	41.1765	3	2	2
2	Pentose phosphate pathway, and Glycolysis	46	6	KEGG Pathways	hsa00520	Amino sugar and nucleotide sugar metabolism	2.12e-10	HK2|GFPT1|PGM2|HK1|GPI|GNPDA1	13.0435	35.2941	2	3	1
2	Pentose phosphate pathway, and Glycolysis	32	5	KEGG Pathways	hsa00051	Fructose and mannose metabolism	6.19e-09	ALDOC|HK2|DAK|ALDOA|HK1	15.625	29.4118	3	2	0
2	Pentose phosphate pathway, and Glycolysis	32	5	KEGG Pathways	hsa00500	Starch and sucrose metabolism	6.19e-09	TREH|HK2|PGM2|HK1|GPI	15.625	29.4118	1	3	1
2	Pentose phosphate pathway, and Glycolysis	34	5	Reactome Pathways	HSA-70263	Gluconeogenesis	6.34e-08	ALDOC|ENO1|PGAM1|ALDOA|GPI	14.7059	29.4118	3	0	2
2	Pentose phosphate pathway, and Glycolysis	46	5	GO Biological Process	GO:0006094	Gluconeogenesis	1.43e-07	ALDOC|ENO1|PGAM1|ALDOA|GPI	10.8696	29.4118	3	0	2
2	Pentose phosphate pathway, and Glycolysis	10	4	STRING Clusters	CL:11557	Fructose 1,6-bisphosphate metabolic process, and xylulose biosynthetic process	1.95e-07	ALDOC|ALDOA|TKT|GPI	40	23.5294	2	1	1
2	Pentose phosphate pathway, and Glycolysis	13	4	GO Biological Process	GO:0006098	Pentose-phosphate shunt	2.15e-07	PGD|PGM2|G6PD|TKT	30.7692	23.5294	1	2	1
2	Pentose phosphate pathway, and Glycolysis	15	4	Reactome Pathways	HSA-71336	Pentose phosphate pathway	5.41e-07	PGD|PGM2|G6PD|TKT	26.6667	23.5294	1	2	1
2	Pentose phosphate pathway, and Glycolysis	35	4	GO Biological Process	GO:0044275	Cellular carbohydrate catabolic process	6.72e-06	TREH|PGD|PGM2|DAK	11.4286	23.5294	2	1	1
2	Pentose phosphate pathway, and Glycolysis	4	3	GO Biological Process	GO:0019322	Pentose biosynthetic process	4.2e-06	PGD|G6PD|TKT	75	17.6471	0	2	1
2	Pentose phosphate pathway, and Glycolysis	12	3	GO Biological Process	GO:0006002	Fructose 6-phosphate metabolic process	4.78e-05	HK2|GFPT1|HK1	25	17.6471	1	2	0
2	Pentose phosphate pathway, and Glycolysis	15	3	GO Biological Process	GO:0006000	Fructose metabolic process	8.31e-05	ALDOC|DAK|ALDOA	20	17.6471	3	0	0
2	Pentose phosphate pathway, and Glycolysis	11	3	GO Molecular Function	GO:0005536	Glucose binding	0.00021	HK2|G6PD|HK1	27.2727	17.6471	0	3	0
2	Pentose phosphate pathway, and Glycolysis	28	3	GO Biological Process	GO:0046835	Carbohydrate phosphorylation	0.00042	HK2|DAK|HK1	10.7143	17.6471	1	2	0
2	Pentose phosphate pathway, and Glycolysis	5	2	KEGG Pathways	hsa00524	Neomycin, kanamycin and gentamicin biosynthesis	0.00042	HK2|HK1	40	11.7647	0	2	0
2	Pentose phosphate pathway, and Glycolysis	4	2	GO Biological Process	GO:0009051	Pentose-phosphate shunt, oxidative branch	0.0018	PGD|G6PD	50	11.7647	0	1	1
2	Pentose phosphate pathway, and Glycolysis	5	2	GO Biological Process	GO:0072656	Maintenance of protein location in mitochondrion	0.0024	HK2|HK1	40	11.7647	0	2	0
2	Pentose phosphate pathway, and Glycolysis	3	2	GO Molecular Function	GO:0004332	Fructose-bisphosphate aldolase activity	0.0046	ALDOC|ALDOA	66.6667	11.7647	2	0	0
2	Pentose phosphate pathway, and Glycolysis	8	2	GO Biological Process	GO:0019682	glyceraldehyde-3-phosphate metabolic process	0.0052	DAK|TKT	25	11.7647	1	1	0
2	Pentose phosphate pathway, and Glycolysis	9	2	GO Biological Process	GO:0030388	Fructose 1,6-bisphosphate metabolic process	0.0062	ALDOC|ALDOA	22.2222	11.7647	2	0	0
2	Pentose phosphate pathway, and Glycolysis	5	2	STRING Clusters	CL:11560	Phosphofructokinase, and Phosphoglucose isomerase, C-terminal	0.0068	ALDOA|GPI	40	11.7647	1	0	1
2	Pentose phosphate pathway, and Glycolysis	5	2	STRING Clusters	CL:11620	Pentose-phosphate shunt, oxidative branch	0.0068	PGD|G6PD	40	11.7647	0	1	1
2	Pentose phosphate pathway, and Glycolysis	5	2	GO Molecular Function	GO:0004340	Glucokinase activity	0.0069	HK2|HK1	40	11.7647	0	2	0
2	Pentose phosphate pathway, and Glycolysis	5	2	GO Molecular Function	GO:0008865	Fructokinase activity	0.0069	HK2|HK1	40	11.7647	0	2	0
2	Pentose phosphate pathway, and Glycolysis	5	2	GO Molecular Function	GO:0019158	Mannokinase activity	0.0069	HK2|HK1	40	11.7647	0	2	0
2	Pentose phosphate pathway, and Glycolysis	11	2	GO Biological Process	GO:0006048	UDP-N-acetylglucosamine biosynthetic process	0.0082	GFPT1|GNPDA1	18.1818	11.7647	1	1	0
2	Pentose phosphate pathway, and Glycolysis	8	2	GO Molecular Function	GO:0016861	Intramolecular oxidoreductase activity, interconverting aldoses and ketoses	0.0086	GPI|GNPDA1	25	11.7647	0	1	1
2	Pentose phosphate pathway, and Glycolysis	8	2	STRING Clusters	CL:11589	Enolase, conserved site, and Phosphoglycerate mutase 1	0.012	ENO1|PGAM1	25	11.7647	1	0	1
2	Pentose phosphate pathway, and Glycolysis	11	2	GO Molecular Function	GO:0016868	Intramolecular transferase activity, phosphotransferases	0.0127	PGAM1|PGM2	18.1818	11.7647	2	0	0
2	Pentose phosphate pathway, and Glycolysis	11	2	STRING Clusters	CL:11797	UDP-N-acetylglucosamine biosynthetic process	0.0192	GFPT1|GNPDA1	18.1818	11.7647	1	1	0
3	Metabolism of nucleotides, and purinergic nucleotide receptor signaling pathway	124	14	STRING Clusters	CL:12416	Metabolism of nucleotides, and purinergic nucleotide receptor signaling pathway	2.57e-26	NME3|NME4|NT5E|TK2|TK1|DTYMK|AK2|NTPCR|NME7|UCK2|ENTPD1|NUDT2|AK4|CTPS2	11.2903	93.3333	2	11	1
3	Metabolism of nucleotides, and purinergic nucleotide receptor signaling pathway	82	12	STRING Clusters	CL:12419	Metabolism of nucleotides, and cAMP catabolic process	4.92e-23	NME3|NME4|TK2|TK1|DTYMK|AK2|NTPCR|NME7|UCK2|NUDT2|AK4|CTPS2	14.6341	80	2	9	1
3	Metabolism of nucleotides, and purinergic nucleotide receptor signaling pathway	56	11	KEGG Pathways	hsa00240	Pyrimidine metabolism	1.44e-22	NME3|NME4|NT5E|TK2|TK1|DTYMK|NME7|UCK2|ENTPD1|NUDT2|CTPS2	19.6429	73.3333	1	10	0
3	Metabolism of nucleotides, and purinergic nucleotide receptor signaling pathway	99	11	Reactome Pathways	HSA-15869	Metabolism of nucleotides	3.06e-19	NME3|NME4|NT5E|TK2|TK1|DTYMK|AK2|UCK2|ENTPD1|AK4|CTPS2	11.1111	73.3333	2	8	1
3	Metabolism of nucleotides, and purinergic nucleotide receptor signaling pathway	44	9	GO Molecular Function	GO:0019205	Nucleobase-containing compound kinase activity	6.09e-17	NME3|NME4|TK2|TK1|DTYMK|AK2|NME7|UCK2|AK4	20.4545	60	2	6	1
3	Metabolism of nucleotides, and purinergic nucleotide receptor signaling pathway	84	9	GO Biological Process	GO:0072527	Pyrimidine-containing compound metabolic process	1.2e-14	NME3|NME4|NT5E|TK2|TK1|DTYMK|NME7|UCK2|CTPS2	10.7143	60	1	8	0
3	Metabolism of nucleotides, and purinergic nucleotide receptor signaling pathway	39	8	GO Biological Process	GO:0009163	Nucleoside biosynthetic process	1.2e-14	NME3|NME4|NT5E|TK2|TK1|DTYMK|NME7|UCK2	20.5128	53.3333	1	7	0
3	Metabolism of nucleotides, and purinergic nucleotide receptor signaling pathway	41	8	GO Biological Process	GO:0072528	Pyrimidine-containing compound biosynthetic process	1.2e-14	NME3|NME4|TK2|TK1|DTYMK|NME7|UCK2|CTPS2	19.5122	53.3333	1	7	0
3	Metabolism of nucleotides, and purinergic nucleotide receptor signaling pathway	64	7	GO Biological Process	GO:0009142	Nucleoside triphosphate biosynthetic process	2.73e-11	NME3|NME4|DTYMK|NME7|UCK2|AK4|CTPS2	10.9375	46.6667	1	5	1
3	Metabolism of nucleotides, and purinergic nucleotide receptor signaling pathway	19	6	GO Biological Process	GO:0009148	Pyrimidine nucleoside triphosphate biosynthetic process	9.63e-12	NME3|NME4|DTYMK|NME7|UCK2|CTPS2	31.5789	40	1	5	0
3	Metabolism of nucleotides, and purinergic nucleotide receptor signaling pathway	31	6	GO Biological Process	GO:0006221	Pyrimidine nucleotide biosynthetic process	8.58e-11	NME3|NME4|DTYMK|NME7|UCK2|CTPS2	19.3548	40	1	5	0
3	Metabolism of nucleotides, and purinergic nucleotide receptor signaling pathway	31	6	GO Biological Process	GO:0015949	Nucleobase-containing small molecule interconversion	8.58e-11	NME3|NME4|DTYMK|AK2|AK4|CTPS2	19.3548	40	2	3	1
3	Metabolism of nucleotides, and purinergic nucleotide receptor signaling pathway	29	6	Reactome Pathways	HSA-499943	Interconversion of nucleotide di- and triphosphates	1.12e-10	NME3|NME4|DTYMK|AK2|AK4|CTPS2	20.6897	40	2	3	1
3	Metabolism of nucleotides, and purinergic nucleotide receptor signaling pathway	39	6	GO Molecular Function	GO:0016776	Phosphotransferase activity, phosphate group as acceptor	1.38e-10	NME3|NME4|DTYMK|AK2|NME7|AK4	15.3846	40	2	3	1
3	Metabolism of nucleotides, and purinergic nucleotide receptor signaling pathway	59	6	STRING Clusters	CL:12420	Pyrimidine metabolism, and purine nucleoside monophosphate biosynthetic process	4.69e-09	TK2|TK1|DTYMK|AK2|UCK2|NUDT2	10.1695	40	2	4	0
3	Metabolism of nucleotides, and purinergic nucleotide receptor signaling pathway	14	5	GO Biological Process	GO:0006241	CTP biosynthetic process	5.47e-10	NME3|NME4|NME7|UCK2|CTPS2	35.7143	33.3333	0	5	0
3	Metabolism of nucleotides, and purinergic nucleotide receptor signaling pathway	18	5	GO Molecular Function	GO:0004550	Nucleoside diphosphate kinase activity	9.67e-10	NME3|NME4|DTYMK|NME7|AK4	27.7778	33.3333	1	3	1
3	Metabolism of nucleotides, and purinergic nucleotide receptor signaling pathway	21	5	STRING Clusters	CL:12538	Nucleoside diphosphate kinase activity, and ribonucleoside-diphosphate reductase activity	6.18e-09	NME3|NME4|NTPCR|NME7|AK4	23.8095	33.3333	0	4	1
3	Metabolism of nucleotides, and purinergic nucleotide receptor signaling pathway	36	5	GO Biological Process	GO:0006213	Pyrimidine nucleoside metabolic process	2.33e-08	NT5E|TK2|TK1|DTYMK|UCK2	13.8889	33.3333	1	4	0
3	Metabolism of nucleotides, and purinergic nucleotide receptor signaling pathway	16	4	GO Biological Process	GO:0046134	Pyrimidine nucleoside biosynthetic process	2.38e-07	TK2|TK1|DTYMK|UCK2	25	26.6667	1	3	0
3	Metabolism of nucleotides, and purinergic nucleotide receptor signaling pathway	23	4	GO Biological Process	GO:0046129	Purine ribonucleoside biosynthetic process	7.54e-07	NME3|NME4|NT5E|NME7	17.3913	26.6667	0	4	0
3	Metabolism of nucleotides, and purinergic nucleotide receptor signaling pathway	25	4	GO Biological Process	GO:0046039	GTP metabolic process	9.61e-07	NME3|NME4|NME7|AK4	16	26.6667	0	3	1
3	Metabolism of nucleotides, and purinergic nucleotide receptor signaling pathway	24	4	STRING Clusters	CL:12490	Pyrimidine metabolism	2.93e-06	TK2|TK1|DTYMK|UCK2	16.6667	26.6667	1	3	0
3	Metabolism of nucleotides, and purinergic nucleotide receptor signaling pathway	5	3	GO Biological Process	GO:0046104	Thymidine metabolic process	3.58e-06	TK2|TK1|DTYMK	60	20	1	2	0
3	Metabolism of nucleotides, and purinergic nucleotide receptor signaling pathway	9	3	GO Molecular Function	GO:0019206	Nucleoside kinase activity	1.17e-05	TK2|TK1|UCK2	33.3333	20	0	3	0
3	Metabolism of nucleotides, and purinergic nucleotide receptor signaling pathway	14	3	KEGG Pathways	hsa00730	Thiamine metabolism	1.65e-05	AK2|NTPCR|AK4	21.4286	20	1	1	1
3	Metabolism of nucleotides, and purinergic nucleotide receptor signaling pathway	10	3	GO Biological Process	GO:0006228	UTP biosynthetic process	1.68e-05	NME3|NME4|NME7	30	20	0	3	0
3	Metabolism of nucleotides, and purinergic nucleotide receptor signaling pathway	10	3	GO Biological Process	GO:0009133	Nucleoside diphosphate biosynthetic process	1.68e-05	DTYMK|AK2|AK4	30	20	2	0	1
3	Metabolism of nucleotides, and purinergic nucleotide receptor signaling pathway	11	3	GO Biological Process	GO:0006183	GTP biosynthetic process	2.09e-05	NME3|NME4|NME7	27.2727	20	0	3	0
3	Metabolism of nucleotides, and purinergic nucleotide receptor signaling pathway	11	3	GO Biological Process	GO:0043097	Pyrimidine nucleoside salvage	2.09e-05	TK2|TK1|UCK2	27.2727	20	0	3	0
3	Metabolism of nucleotides, and purinergic nucleotide receptor signaling pathway	14	3	GO Biological Process	GO:0046033	AMP metabolic process	3.63e-05	NT5E|AK2|AK4	21.4286	20	1	1	1
3	Metabolism of nucleotides, and purinergic nucleotide receptor signaling pathway	11	3	Reactome Pathways	HSA-73614	Pyrimidine salvage	7.15e-05	TK2|TK1|UCK2	27.2727	20	0	3	0
3	Metabolism of nucleotides, and purinergic nucleotide receptor signaling pathway	11	3	STRING Clusters	CL:12539	Ribonucleoside-diphosphate reductase activity, and adenylate kinase/ump-cmp kinase	7.48e-05	NTPCR|NME7|AK4	27.2727	20	0	2	1
3	Metabolism of nucleotides, and purinergic nucleotide receptor signaling pathway	23	3	GO Molecular Function	GO:0050145	Nucleoside monophosphate kinase activity	0.00013	DTYMK|AK2|AK4	13.0435	20	2	0	1
3	Metabolism of nucleotides, and purinergic nucleotide receptor signaling pathway	16	3	STRING Clusters	CL:12491	Deoxyribonucleoside monophosphate metabolic process, and 5-nucleotidase activity	0.00018	TK2|TK1|DTYMK	18.75	20	1	2	0
3	Metabolism of nucleotides, and purinergic nucleotide receptor signaling pathway	2	2	GO Molecular Function	GO:0004797	Thymidine kinase activity	0.00043	TK2|TK1	100	13.3333	0	2	0
3	Metabolism of nucleotides, and purinergic nucleotide receptor signaling pathway	5	2	GO Biological Process	GO:0006172	ADP biosynthetic process	0.0015	AK2|AK4	40	13.3333	1	0	1
3	Metabolism of nucleotides, and purinergic nucleotide receptor signaling pathway	10	2	GO Molecular Function	GO:0004017	Adenylate kinase activity	0.0043	AK2|AK4	20	13.3333	1	0	1
3	Metabolism of nucleotides, and purinergic nucleotide receptor signaling pathway	6	2	STRING Clusters	CL:12540	Thiamine metabolism, and NDPK7, first NDPk domain	0.007	NTPCR|NME7	33.3333	13.3333	0	2	0
3	Metabolism of nucleotides, and purinergic nucleotide receptor signaling pathway	6	2	STRING Clusters	CL:12649	Adenosine receptor, and 5-Nucleotidase/apyrase	0.007	NT5E|ENTPD1	33.3333	13.3333	0	2	0
3	Metabolism of nucleotides, and purinergic nucleotide receptor signaling pathway	10	2	STRING Clusters	CL:12560	Nucleoside diphosphate kinase, active site, and dGDP metabolic process	0.0136	NME3|NME4	20	13.3333	0	2	0
4	PPAR signaling pathway	42	6	Reactome Pathways	HSA-2426168	Activation of gene expression by SREBF (SREBP)	4.19e-10	FASN|SCD|PPARA|NCOA2|HELZ2|RXRA	14.2857	40	1	5	0
4	PPAR signaling pathway	47	6	Reactome Pathways	HSA-9024446	NR1H2 and NR1H3-mediated signaling	6.26e-10	EEPD1|FASN|APOD|SCD|RXRB|RXRA	12.766	40	1	5	0
4	PPAR signaling pathway	35	6	STRING Clusters	CL:5992	Mixed, incl. rora activates gene expression, and nr1h2 & nr1h3 regulate gene expression to control bile acid homeostasis	1.29e-09	SLC27A1|RXRB|PPARA|NCOA2|HELZ2|RXRA	17.1429	40	0	6	0
4	PPAR signaling pathway	9	4	Reactome Pathways	HSA-9029558	NR1H2 & NR1H3 regulate gene expression linked to lipogenesis	4.93e-08	FASN|SCD|RXRB|RXRA	44.4444	26.6667	1	3	0
4	PPAR signaling pathway	18	4	Reactome Pathways	HSA-1368082	RORA activates gene expression	3.51e-07	PPARA|NCOA2|HELZ2|RXRA	22.2222	26.6667	0	4	0
4	PPAR signaling pathway	27	4	Reactome Pathways	HSA-1368108	BMAL1:CLOCK,NPAS2 activates circadian gene expression	1.37e-06	PPARA|NCOA2|HELZ2|RXRA	14.8148	26.6667	0	4	0
4	PPAR signaling pathway	37	4	Reactome Pathways	HSA-9029569	NR1H3 & NR1H2 regulate gene expression linked to cholesterol transport and efflux	3.71e-06	EEPD1|APOD|RXRB|RXRA	10.8108	26.6667	0	4	0
4	PPAR signaling pathway	12	3	STRING Clusters	CL:5994	Mixed, incl. nr1h2 & nr1h3 regulate gene expression to limit cholesterol uptake, and retinoic acid receptor	0.00012	RXRB|NCOA2|RXRA	25	20	0	3	0
4	PPAR signaling pathway	13	3	STRING Clusters	CL:6035	RORA activates gene expression, and Pericholangitis	0.00013	SLC27A1|PPARA|HELZ2	23.0769	20	0	3	0
4	PPAR signaling pathway	4	2	Reactome Pathways	HSA-8866906	TFAP2 (AP-2) family regulates transcription of other transcription factors	0.00087	TFAP2C|CITED2	50	13.3333	0	2	0
4	PPAR signaling pathway	5	2	Reactome Pathways	HSA-9031525	NR1H2 & NR1H3 regulate gene expression to limit cholesterol uptake	0.001	RXRB|RXRA	40	13.3333	0	2	0
4	PPAR signaling pathway	5	2	Reactome Pathways	HSA-9031528	NR1H2 & NR1H3 regulate gene expression linked to triglyceride lipolysis in adipose	0.001	RXRB|RXRA	40	13.3333	0	2	0
4	PPAR signaling pathway	5	2	Reactome Pathways	HSA-9632974	NR1H2 & NR1H3 regulate gene expression linked to gluconeogenesis	0.001	RXRB|RXRA	40	13.3333	0	2	0
4	PPAR signaling pathway	8	2	Reactome Pathways	HSA-804914	Transport of fatty acids	0.002	SLC27A1|APOD	25	13.3333	0	2	0
4	PPAR signaling pathway	9	2	Reactome Pathways	HSA-9623433	NR1H2 & NR1H3 regulate gene expression to control bile acid homeostasis	0.0023	RXRB|RXRA	22.2222	13.3333	0	2	0
4	PPAR signaling pathway	12	2	Reactome Pathways	HSA-8866907	Activation of the TFAP2 (AP-2) family of transcription factors	0.0037	TFAP2C|CITED2	16.6667	13.3333	0	2	0
4	PPAR signaling pathway	15	2	Reactome Pathways	HSA-193807	Synthesis of bile acids and bile salts via 27-hydroxycholesterol	0.0052	NCOA2|RXRA	13.3333	13.3333	0	2	0
4	PPAR signaling pathway	16	2	Reactome Pathways	HSA-159418	Recycling of bile acids and salts	0.0056	NCOA2|RXRA	12.5	13.3333	0	2	0
4	PPAR signaling pathway	5	2	STRING Clusters	CL:5997	Vitamins A and D - action mechanisms, and Nuclear receptor coactivator 2	0.0058	NCOA2|RXRA	40	13.3333	0	2	0
4	PPAR signaling pathway	6	2	STRING Clusters	CL:14168	ChREBP activates metabolic gene expression, and palmitoyl-CoA 9-desaturase activity	0.007	FASN|SCD	33.3333	13.3333	1	1	0
4	PPAR signaling pathway	6	2	STRING Clusters	CL:6038	Positive regulation of fatty acid beta-oxidation, and fatty acid transport protein 1	0.007	SLC27A1|PPARA	33.3333	13.3333	0	2	0
4	PPAR signaling pathway	17	2	KEGG Pathways	hsa00061	Fatty acid biosynthesis	0.0078	FASN|ACSL5	11.7647	13.3333	2	0	0
4	PPAR signaling pathway	6	2	GO Molecular Function	GO:0044323	Retinoic acid-responsive element binding	0.012	RXRB|RXRA	33.3333	13.3333	0	2	0
4	PPAR signaling pathway	7	2	GO Molecular Function	GO:0050693	LBD domain binding	0.012	RXRA|CITED2	28.5714	13.3333	0	2	0
4	PPAR signaling pathway	11	2	GO Molecular Function	GO:0047676	arachidonate-CoA ligase activity	0.0197	SLC27A1|ACSL5	18.1818	13.3333	1	1	0
4	PPAR signaling pathway	13	2	GO Molecular Function	GO:0001162	RNA polymerase II intronic transcription regulatory region sequence-specific DNA binding	0.0206	NCOA2|RXRA	15.3846	13.3333	0	2	0
4	PPAR signaling pathway	13	2	GO Molecular Function	GO:0004467	Long-chain fatty acid-coa ligase activity	0.0206	SLC27A1|ACSL5	15.3846	13.3333	1	1	0
4	PPAR signaling pathway	18	2	GO Biological Process	GO:0048384	Retinoic acid receptor signaling pathway	0.0271	RXRB|RXRA	11.1111	13.3333	0	2	0
5	O-linked glycosylation of mucins	60	12	Reactome Pathways	HSA-913709	O-linked glycosylation of mucins	6.55e-26	GALNT18|B3GNT7|GALNT10|MUC17|B4GALT6|B3GNTL1|GALNT2|GALNT11|ST3GAL4|MUC5B|GALNT6|MUC13	20	92.3077	0	12	0
5	O-linked glycosylation of mucins	83	11	STRING Clusters	CL:27352	O-glycan processing, and Glycosphingolipid biosynthesis - lacto and neolacto series	6e-21	GALNT18|B3GNT7|GALNT10|MUC17|B4GALT6|FMOD|GALNT2|ST3GAL4|MUC5B|GALNT6|MUC13	13.253	84.6154	0	11	0
5	O-linked glycosylation of mucins	57	9	GO Biological Process	GO:0016266	O-glycan processing	2.01e-16	B3GNT7|GALNT10|MUC17|GALNT2|GALNT11|ST3GAL4|MUC5B|GALNT6|MUC13	15.7895	69.2308	0	9	0
5	O-linked glycosylation of mucins	48	7	STRING Clusters	CL:27353	O-glycan processing	1.43e-12	GALNT18|GALNT10|MUC17|GALNT2|MUC5B|GALNT6|MUC13	14.5833	53.8462	0	7	0
5	O-linked glycosylation of mucins	37	6	STRING Clusters	CL:27359	O-glycan processing	1e-10	GALNT10|MUC17|GALNT2|MUC5B|GALNT6|MUC13	16.2162	46.1538	0	6	0
5	O-linked glycosylation of mucins	47	6	GO Molecular Function	GO:0008376	Acetylgalactosaminyltransferase activity	8.04e-10	GALNT18|B3GNT7|GALNT10|GALNT2|GALNT11|GALNT6	12.766	46.1538	0	6	0
5	O-linked glycosylation of mucins	19	5	GO Molecular Function	GO:0004653	Polypeptide n-acetylgalactosaminyltransferase activity	2.4e-09	GALNT18|GALNT10|GALNT2|GALNT11|GALNT6	26.3158	38.4615	0	5	0
5	O-linked glycosylation of mucins	29	5	KEGG Pathways	hsa00512	Mucin type O-glycan biosynthesis	4.97e-09	GALNT18|GALNT10|GALNT2|GALNT11|GALNT6	17.2414	38.4615	0	5	0
5	O-linked glycosylation of mucins	27	5	STRING Clusters	CL:27369	Defective C1GALT1C1 causes Tn polyagglutination syndrome (TNPS), and Mucin type O-glycan biosynthesis	6.09e-09	MUC17|GALNT2|MUC5B|GALNT6|MUC13	18.5185	38.4615	0	5	0
5	O-linked glycosylation of mucins	43	5	KEGG Pathways	hsa00514	Other types of O-glycan biosynthesis	1.52e-08	GALNT18|GALNT10|GALNT2|GALNT11|GALNT6	11.6279	38.4615	0	5	0
5	O-linked glycosylation of mucins	22	4	Reactome Pathways	HSA-977068	Termination of O-glycan biosynthesis	7.52e-07	MUC17|ST3GAL4|MUC5B|MUC13	18.1818	30.7692	0	4	0
5	O-linked glycosylation of mucins	22	4	STRING Clusters	CL:27370	Defective C1GALT1C1 causes Tn polyagglutination syndrome (TNPS), and N-acetyllactosaminide beta-1,6-N-acetylglucosaminyltransferase activity	7.87e-07	MUC17|GALNT2|MUC5B|MUC13	18.1818	30.7692	0	4	0
5	O-linked glycosylation of mucins	27	4	Reactome Pathways	HSA-2022854	Keratan sulfate biosynthesis	1.32e-06	B3GNT7|B4GALT6|FMOD|ST3GAL4	14.8148	30.7692	0	4	0
5	O-linked glycosylation of mucins	29	4	GO Biological Process	GO:0018146	Keratan sulfate biosynthetic process	3.8e-06	B3GNT7|B4GALT6|FMOD|ST3GAL4	13.7931	30.7692	0	4	0
5	O-linked glycosylation of mucins	35	4	STRING Clusters	CL:27448	Glycosphingolipid biosynthesis - lacto and neolacto series, and Defective CHST6 causes MCDC1	3.92e-06	B3GNT7|B4GALT6|FMOD|ST3GAL4	11.4286	30.7692	0	4	0
5	O-linked glycosylation of mucins	12	3	STRING Clusters	CL:27374	Defective GALNT12 causes colorectal cancer 1 (CRCS1)	3.92e-05	MUC17|MUC5B|MUC13	25	23.0769	0	3	0
5	O-linked glycosylation of mucins	16	3	Reactome Pathways	HSA-5083625	Defective GALNT3 causes familial hyperphosphatemic tumoral calcinosis (HFTC)	5.98e-05	MUC17|MUC5B|MUC13	18.75	23.0769	0	3	0
5	O-linked glycosylation of mucins	17	3	Reactome Pathways	HSA-5083632	Defective C1GALT1C1 causes Tn polyagglutination syndrome (TNPS)	5.98e-05	MUC17|MUC5B|MUC13	17.6471	23.0769	0	3	0
5	O-linked glycosylation of mucins	16	3	Reactome Pathways	HSA-5083636	Defective GALNT12 causes colorectal cancer 1 (CRCS1)	5.98e-05	MUC17|MUC5B|MUC13	18.75	23.0769	0	3	0
5	O-linked glycosylation of mucins	26	3	Reactome Pathways	HSA-5621480	Dectin-2 family	0.00016	MUC17|MUC5B|MUC13	11.5385	23.0769	0	3	0
5	O-linked glycosylation of mucins	6	2	STRING Clusters	CL:27377	Defective GALNT12 causes colorectal cancer 1 (CRCS1)	0.0037	MUC17|MUC13	33.3333	15.3846	0	2	0
5	O-linked glycosylation of mucins	15	2	Reactome Pathways	HSA-975577	N-Glycan antennae elongation	0.007	B4GALT6|ST3GAL4	13.3333	15.3846	0	2	0
5	O-linked glycosylation of mucins	9	2	GO Biological Process	GO:0018243	Protein o-linked glycosylation via threonine	0.009	GALNT2|GALNT11	22.2222	15.3846	0	2	0
5	O-linked glycosylation of mucins	11	2	STRING Clusters	CL:27494	Defective CHST6 causes MCDC1, and keratan sulfotransferase activity	0.0096	B3GNT7|FMOD	18.1818	15.3846	0	2	0
6	Sphingolipid metabolism	47	12	KEGG Pathways	hsa00600	Sphingolipid metabolism	5.7e-29	CERK|GALC|CERS2|GBA|SGPP2|DEGS1|CERS5|ACER2|SGMS1|PPAP2B|ASAH1|KDSR	25.5319	100	0	12	0
6	Sphingolipid metabolism	87	12	Reactome Pathways	HSA-428157	Sphingolipid metabolism	3.04e-25	CERK|GALC|CERS2|GBA|SGPP2|DEGS1|CERS5|ACER2|SGMS1|PPAP2B|ASAH1|KDSR	13.7931	100	0	12	0
6	Sphingolipid metabolism	49	11	STRING Clusters	CL:14652	Sphingolipid metabolism, and palmitoyltransferase complex	4.61e-24	CERK|GALC|CERS2|SGPP2|DEGS1|CERS5|ACER2|SGMS1|PPAP2B|ASAH1|KDSR	22.449	91.6667	0	11	0
6	Sphingolipid metabolism	30	10	STRING Clusters	CL:14654	Sphingolipid metabolism	2.79e-23	CERK|GALC|CERS2|SGPP2|DEGS1|CERS5|ACER2|SGMS1|PPAP2B|ASAH1	33.3333	83.3333	0	10	0
6	Sphingolipid metabolism	87	10	GO Biological Process	GO:0006672	Ceramide metabolic process	1.55e-18	CERK|GALC|CERS2|GBA|DEGS1|CERS5|ACER2|SGMS1|PPAP2B|ASAH1	11.4943	83.3333	0	10	0
6	Sphingolipid metabolism	93	10	GO Biological Process	GO:0030148	Sphingolipid biosynthetic process	2.18e-18	CERS2|GBA|SGPP2|DEGS1|CERS5|ACER2|SGMS1|PPAP2B|ASAH1|KDSR	10.7527	83.3333	0	10	0
6	Sphingolipid metabolism	19	8	STRING Clusters	CL:14655	Sphingolipid metabolism	1.86e-18	CERK|GALC|CERS2|DEGS1|CERS5|ACER2|SGMS1|ASAH1	42.1053	66.6667	0	8	0
6	Sphingolipid metabolism	42	8	Reactome Pathways	HSA-1660661	Sphingolipid de novo biosynthesis	5.36e-16	CERS2|SGPP2|DEGS1|CERS5|ACER2|SGMS1|PPAP2B|KDSR	19.0476	66.6667	0	8	0
6	Sphingolipid metabolism	13	7	STRING Clusters	CL:14657	Sphingolipid pathway, and Glycosyl hydrolase family 59	2.12e-16	CERK|GALC|CERS2|DEGS1|ACER2|SGMS1|ASAH1	53.8462	58.3333	0	7	0
6	Sphingolipid metabolism	20	6	GO Biological Process	GO:0046519	Sphingoid metabolic process	4.97e-12	GBA|SGPP2|ACER2|PPAP2B|ASAH1|KDSR	30	50	0	6	0
6	Sphingolipid metabolism	51	6	GO Biological Process	GO:0046513	Ceramide biosynthetic process	5.44e-10	CERS2|GBA|DEGS1|CERS5|SGMS1|ASAH1	11.7647	50	0	6	0
6	Sphingolipid metabolism	18	5	GO Biological Process	GO:0006670	Sphingosine metabolic process	1.18e-09	GBA|SGPP2|ACER2|PPAP2B|ASAH1	27.7778	41.6667	0	5	0
6	Sphingolipid metabolism	8	4	STRING Clusters	CL:14659	Ceramidase activity, and glucosylceramide metabolic process	2.59e-08	CERS2|DEGS1|ACER2|ASAH1	50	33.3333	0	4	0
6	Sphingolipid metabolism	18	4	GO Biological Process	GO:0046514	Ceramide catabolic process	5.04e-07	GALC|GBA|ACER2|ASAH1	22.2222	33.3333	0	4	0
6	Sphingolipid metabolism	13	3	GO Biological Process	GO:0046512	Sphingosine biosynthetic process	6e-05	GBA|ACER2|ASAH1	23.0769	25	0	3	0
6	Sphingolipid metabolism	6	2	GO Biological Process	GO:0046477	Glycosylceramide catabolic process	0.0033	GALC|GBA	33.3333	16.6667	0	2	0
6	Sphingolipid metabolism	6	2	GO Molecular Function	GO:0017040	N-acylsphingosine amidohydrolase activity	0.0117	ACER2|ASAH1	33.3333	16.6667	0	2	0
6	Sphingolipid metabolism	5	2	GO Molecular Function	GO:0042392	sphingosine-1-phosphate phosphatase activity	0.0117	SGPP2|PPAP2B	40	16.6667	0	2	0
6	Sphingolipid metabolism	7	2	GO Molecular Function	GO:0050291	Sphingosine n-acyltransferase activity	0.0117	CERS2|CERS5	28.5714	16.6667	0	2	0
6	Sphingolipid metabolism	5	2	GO Molecular Function	GO:0102121	Ceramidase activity	0.0117	ACER2|ASAH1	40	16.6667	0	2	0
6	Sphingolipid metabolism	11	2	STRING Clusters	CL:14692	Sphingolipid metabolism overview	0.0152	SGPP2|PPAP2B	18.1818	16.6667	0	2	0
7	Lipid biosynthetic process	34	9	STRING Clusters	CL:12224	Microbody lumen	4.83e-19	ACOT2|BAAT|SLC27A5|PECR|ACOX2|ACOX3|GNPAT|SCP2|NUDT19	26.4706	75	0	8	1
7	Lipid biosynthetic process	61	9	Reactome Pathways	HSA-9033241	Peroxisomal protein import	2.65e-17	ACOT2|BAAT|PECR|ACOX2|ACOX3|GNPAT|SCP2|NUDT19|HSD17B4	14.7541	75	0	7	2
7	Lipid biosynthetic process	68	9	GO Biological Process	GO:0006625	Protein targeting to peroxisome	1.94e-16	ACOT2|BAAT|PECR|ACOX2|ACOX3|GNPAT|SCP2|NUDT19|HSD17B4	13.2353	75	0	7	2
7	Lipid biosynthetic process	54	8	GO Cellular Component	GO:0005782	Peroxisomal matrix	5.27e-15	ACOT2|BAAT|ACOX2|ACOX3|GNPAT|SCP2|NUDT19|HSD17B4	14.8148	66.6667	0	6	2
7	Lipid biosynthetic process	79	8	KEGG Pathways	hsa04146	Peroxisome	8.96e-15	BAAT|PECR|ACOX2|ACOX3|GNPAT|SCP2|NUDT19|HSD17B4	10.1266	66.6667	0	6	2
7	Lipid biosynthetic process	26	7	KEGG Pathways	hsa01040	Biosynthesis of unsaturated fatty acids	5.17e-15	ACOT2|BAAT|ACOT1|SCD5|ACOX3|SCP2|HSD17B4	26.9231	58.3333	0	5	2
7	Lipid biosynthetic process	28	6	Reactome Pathways	HSA-390918	Peroxisomal lipid metabolism	6.86e-12	PECR|ACOX2|ACOX3|SCP2|NUDT19|HSD17B4	21.4286	50	0	4	2
7	Lipid biosynthetic process	26	6	STRING Clusters	CL:12227	Peroxisomal lipid metabolism, and microbody lumen	1.21e-11	ACOT2|PECR|ACOX2|ACOX3|SCP2|NUDT19	23.0769	50	0	5	1
7	Lipid biosynthetic process	17	5	KEGG Pathways	hsa00120	Primary bile acid biosynthesis	9.7e-11	BAAT|SLC27A5|ACOX2|SCP2|HSD17B4	29.4118	41.6667	0	3	2
7	Lipid biosynthetic process	16	5	STRING Clusters	CL:12233	Mixed, incl. beta-oxidation of pristanoyl-coa, and fmn-dependent dehydrogenase	6.08e-10	ACOT2|PECR|ACOX2|ACOX3|SCP2	31.25	41.6667	0	4	1
7	Lipid biosynthetic process	24	5	Reactome Pathways	HSA-193368	Synthesis of bile acids and bile salts via 7alpha-hydroxycholesterol	1.21e-09	BAAT|SLC27A5|ACOX2|SCP2|HSD17B4	20.8333	41.6667	0	3	2
7	Lipid biosynthetic process	27	5	GO Biological Process	GO:0006699	Bile acid biosynthetic process	4.99e-09	BAAT|SLC27A5|ACOX2|SCP2|HSD17B4	18.5185	41.6667	0	3	2
7	Lipid biosynthetic process	20	5	GO Molecular Function	GO:0047617	acyl-CoA hydrolase activity	5.65e-09	ACOT2|BAAT|ACOT1|GNPAT|NUDT19	25	41.6667	0	5	0
7	Lipid biosynthetic process	9	4	Reactome Pathways	HSA-389887	Beta-oxidation of pristanoyl-CoA	1.35e-08	ACOX2|ACOX3|SCP2|HSD17B4	44.4444	33.3333	0	2	2
7	Lipid biosynthetic process	10	4	STRING Clusters	CL:12235	Beta-oxidation of pristanoyl-CoA, and sarcosine oxidase activity	5.24e-08	PECR|ACOX2|ACOX3|SCP2	40	33.3333	0	3	1
7	Lipid biosynthetic process	13	4	GO Molecular Function	GO:0016290	palmitoyl-CoA hydrolase activity	1.55e-07	ACOT2|BAAT|ACOT1|GNPAT	30.7692	33.3333	0	4	0
7	Lipid biosynthetic process	15	4	GO Biological Process	GO:0033540	Fatty acid beta-oxidation using acyl-coa oxidase	1.61e-07	ACOX2|ACOX3|SCP2|HSD17B4	26.6667	33.3333	0	2	2
7	Lipid biosynthetic process	31	4	GO Biological Process	GO:0000038	Very long-chain fatty acid metabolic process	1.68e-06	ACOT2|SLC27A5|ACOT1|HSD17B4	12.9032	33.3333	0	3	1
7	Lipid biosynthetic process	11	3	GO Molecular Function	GO:0102991	myristoyl-CoA hydrolase activity	4.13e-05	ACOT2|BAAT|ACOT1	27.2727	25	0	3	0
7	Lipid biosynthetic process	7	2	Reactome Pathways	HSA-9033500	TYSND1 cleaves peroxisomal proteins	0.0022	SCP2|HSD17B4	28.5714	16.6667	0	0	2
7	Lipid biosynthetic process	7	2	GO Molecular Function	GO:0003997	acyl-CoA oxidase activity	0.0039	ACOX2|ACOX3	28.5714	16.6667	0	2	0
7	Lipid biosynthetic process	13	2	GO Biological Process	GO:0036109	Alpha-linolenic acid metabolic process	0.0057	SCP2|HSD17B4	15.3846	16.6667	0	0	2
7	Lipid biosynthetic process	13	2	Reactome Pathways	HSA-2046106	Alpha-linolenic acid (ala) metabolism	0.006	SCP2|HSD17B4	15.3846	16.6667	0	0	2
7	Lipid biosynthetic process	16	2	Reactome Pathways	HSA-159418	Recycling of bile acids and salts	0.0076	BAAT|SLC27A5	12.5	16.6667	0	2	0
8	mTOR and Regulation of autophagy	55	10	STRING Clusters	CL:9051	Amino acids regulate mTORC1	3.58e-22	ATP6V1B2|WDR24|ATP6V0C|ATP6V1H|ATP6AP1|ATP6AP2|SH3BP4|SESN1|ATP6V0E2|ATP6V0E1	18.1818	100	0	10	0
8	mTOR and Regulation of autophagy	42	9	STRING Clusters	CL:9052	Amino acids regulate mTORC1	2.97e-20	ATP6V1B2|WDR24|ATP6V0C|ATP6V1H|ATP6AP1|ATP6AP2|SESN1|ATP6V0E2|ATP6V0E1	21.4286	90	0	9	0
8	mTOR and Regulation of autophagy	26	7	STRING Clusters	CL:9053	Proton-transporting v-type atpase complex	1.77e-15	ATP6V1B2|ATP6V0C|ATP6V1H|ATP6AP1|ATP6AP2|ATP6V0E2|ATP6V0E1	26.9231	70	0	7	0
8	mTOR and Regulation of autophagy	26	7	GO Cellular Component	GO:0033176	Proton-transporting v-type atpase complex	3.97e-15	ATP6V1B2|ATP6V0C|ATP6V1H|ATP6AP1|ATP6AP2|ATP6V0E2|ATP6V0E1	26.9231	70	0	7	0
8	mTOR and Regulation of autophagy	53	7	Reactome Pathways	HSA-9639288	Amino acids regulate mTORC1	4.58e-13	ATP6V1B2|WDR24|ATP6V0C|ATP6V1H|SH3BP4|SESN1|ATP6V0E1	13.2075	70	0	7	0
8	mTOR and Regulation of autophagy	51	7	GO Biological Process	GO:0045851	pH reduction	2.11e-12	ATP6V1B2|ATP6V0C|ATP6V1H|ATP6AP1|ATP6AP2|ATP6V0E2|ATP6V0E1	13.7255	70	0	7	0
8	mTOR and Regulation of autophagy	21	6	STRING Clusters	CL:9057	Insulin receptor recycling	5.15e-13	ATP6V1B2|ATP6V0C|ATP6V1H|ATP6AP1|ATP6AP2|ATP6V0E1	28.5714	60	0	6	0
8	mTOR and Regulation of autophagy	36	6	GO Biological Process	GO:0033572	Transferrin transport	6.44e-11	ATP6V1B2|ATP6V0C|ATP6V1H|ATP6AP1|ATP6V0E2|ATP6V0E1	16.6667	60	0	6	0
8	mTOR and Regulation of autophagy	48	6	GO Biological Process	GO:0051452	Intracellular ph reduction	1.47e-10	ATP6V1B2|ATP6V0C|ATP6V1H|ATP6AP2|ATP6V0E2|ATP6V0E1	12.5	60	0	6	0
8	mTOR and Regulation of autophagy	24	5	Reactome Pathways	HSA-77387	Insulin receptor recycling	1.35e-09	ATP6V1B2|ATP6V0C|ATP6V1H|ATP6AP1|ATP6V0E1	20.8333	50	0	5	0
8	mTOR and Regulation of autophagy	20	5	GO Molecular Function	GO:0046961	Proton-transporting atpase activity, rotational mechanism	1.8e-09	ATP6V1B2|ATP6V0C|ATP6V1H|ATP6V0E2|ATP6V0E1	25	50	0	5	0
8	mTOR and Regulation of autophagy	29	5	Reactome Pathways	HSA-917977	Transferrin endocytosis and recycling	2.11e-09	ATP6V1B2|ATP6V0C|ATP6V1H|ATP6AP1|ATP6V0E1	17.2414	50	0	5	0
8	mTOR and Regulation of autophagy	28	5	GO Biological Process	GO:0090383	Phagosome acidification	2.66e-09	ATP6V1B2|ATP6V0C|ATP6V1H|ATP6V0E2|ATP6V0E1	17.8571	50	0	5	0
8	mTOR and Regulation of autophagy	48	5	KEGG Pathways	hsa05110	Vibrio cholerae infection	1e-08	ATP6V1B2|ATP6V0C|ATP6V1H|ATP6AP1|ATP6V0E1	10.4167	50	0	5	0
8	mTOR and Regulation of autophagy	23	4	GO Biological Process	GO:0007035	Vacuolar acidification	3.83e-07	ATP6V1H|ATP6AP2|ATP6V0E2|ATP6V0E1	17.3913	40	0	4	0
8	mTOR and Regulation of autophagy	34	4	Reactome Pathways	HSA-1222556	ROS and RNS production in phagocytes	6.82e-07	ATP6V1B2|ATP6V0C|ATP6V1H|ATP6V0E1	11.7647	40	0	4	0
8	mTOR and Regulation of autophagy	10	3	GO Cellular Component	GO:0033179	Proton-transporting v-type atpase, v0 domain	1.19e-05	ATP6V0C|ATP6V0E2|ATP6V0E1	30	30	0	3	0
8	mTOR and Regulation of autophagy	9	3	GO Cellular Component	GO:0033180	Proton-transporting v-type atpase, v1 domain	1.19e-05	ATP6V1B2|ATP6V1H|ATP6AP1	33.3333	30	0	3	0
8	mTOR and Regulation of autophagy	25	3	KEGG Pathways	hsa04966	Collecting duct acid secretion	1.49e-05	ATP6V1B2|ATP6V0C|ATP6V0E1	12	30	0	3	0
8	mTOR and Regulation of autophagy	10	3	STRING Clusters	CL:9062	Proton-transporting atpase activity, rotational mechanism	1.56e-05	ATP6V1B2|ATP6V0C|ATP6V1H	30	30	0	3	0
8	mTOR and Regulation of autophagy	5	2	STRING Clusters	CL:9066	Proton-transporting v-type atpase, v1 domain	0.0022	ATP6V1B2|ATP6V1H	40	20	0	2	0
8	mTOR and Regulation of autophagy	17	2	GO Cellular Component	GO:0016471	Vacuolar proton-transporting v-type atpase complex	0.0035	ATP6V1H|ATP6AP2	11.7647	20	0	2	0
8	mTOR and Regulation of autophagy	14	2	STRING Clusters	CL:9105	Seh1-associated complex, and KICSTOR complex	0.0116	WDR24|SESN1	14.2857	20	0	2	0
9	Oxidoreductase activity	25	5	KEGG Pathways	hsa00790	Folate biosynthesis	1.12e-10	SPR|CBR1|AKR1B10|AKR1C3|PAH	20	62.5	2	1	2
9	Oxidoreductase activity	26	5	GO Molecular Function	GO:0004033	Aldo-keto reductase (nadp) activity	1.28e-09	SPR|AKR1B10|AKR1C4|AKR1C3|AKR1C2	19.2308	62.5	3	1	1
9	Oxidoreductase activity	35	5	GO Molecular Function	GO:0016229	Steroid dehydrogenase activity	2.48e-09	SRD5A1|CBR1|AKR1C4|AKR1C3|AKR1C2	14.2857	62.5	2	2	1
9	Oxidoreductase activity	12	4	GO Molecular Function	GO:0004032	alditol:NADP+ 1-oxidoreductase activity	1.12e-08	AKR1B10|AKR1C4|AKR1C3|AKR1C2	33.3333	50	2	1	1
9	Oxidoreductase activity	14	4	GO Biological Process	GO:0042448	Progesterone metabolic process	1.05e-07	SRD5A1|AKR1C4|AKR1C3|AKR1C2	28.5714	50	2	2	0
9	Oxidoreductase activity	9	4	GO Biological Process	GO:0044597	Daunorubicin metabolic process	1.05e-07	AKR1B10|AKR1C4|AKR1C3|AKR1C2	44.4444	50	2	1	1
9	Oxidoreductase activity	9	4	GO Biological Process	GO:0044598	Doxorubicin metabolic process	1.05e-07	AKR1B10|AKR1C4|AKR1C3|AKR1C2	44.4444	50	2	1	1
9	Oxidoreductase activity	31	4	GO Molecular Function	GO:0033764	Steroid dehydrogenase activity, acting on the ch-oh group of donors, nad or nadp as acceptor	2.41e-07	CBR1|AKR1C4|AKR1C3|AKR1C2	12.9032	50	2	1	1
9	Oxidoreductase activity	31	4	STRING Clusters	CL:12790	Steroid hormone biosynthesis	6.77e-07	SRD5A1|AKR1C4|AKR1C3|AKR1C2	12.9032	50	2	2	0
9	Oxidoreductase activity	39	4	GO Biological Process	GO:0006693	Prostaglandin metabolic process	1.2e-06	CBR1|AKR1C4|AKR1C3|AKR1C2	10.2564	50	2	1	1
9	Oxidoreductase activity	5	3	GO Molecular Function	GO:0047086	Ketosteroid monooxygenase activity	9.02e-07	AKR1C4|AKR1C3|AKR1C2	60	37.5	2	1	0
9	Oxidoreductase activity	4	3	GO Biological Process	GO:0071395	Cellular response to jasmonic acid stimulus	1.2e-06	AKR1C4|AKR1C3|AKR1C2	75	37.5	2	1	0
9	Oxidoreductase activity	7	3	GO Molecular Function	GO:0047023	Androsterone dehydrogenase activity	1.74e-06	AKR1C4|AKR1C3|AKR1C2	42.8571	37.5	2	1	0
9	Oxidoreductase activity	5	3	STRING Clusters	CL:12805	Phenanthrene 9,10-monooxygenase activity, and cholestenone 5-alpha-reductase activity	1.88e-06	SRD5A1|AKR1C3|AKR1C2	60	37.5	2	1	0
9	Oxidoreductase activity	8	3	GO Molecular Function	GO:0001758	Retinal dehydrogenase activity	2.17e-06	AKR1B10|AKR1C4|AKR1C3	37.5	37.5	1	1	1
9	Oxidoreductase activity	10	3	GO Molecular Function	GO:0032052	Bile acid binding	3.18e-06	AKR1C4|AKR1C3|AKR1C2	30	37.5	2	1	0
9	Oxidoreductase activity	26	3	GO Molecular Function	GO:0016628	Oxidoreductase activity, acting on the ch-ch group of donors, nad or nadp as acceptor	3.3e-05	SRD5A1|AKR1C3|AKR1C2	11.5385	37.5	2	1	0
9	Oxidoreductase activity	14	3	Reactome Pathways	HSA-193775	Synthesis of bile acids and bile salts via 24-hydroxycholesterol	3.72e-05	AKR1C4|AKR1C3|AKR1C2	21.4286	37.5	2	1	0
9	Oxidoreductase activity	15	3	Reactome Pathways	HSA-193807	Synthesis of bile acids and bile salts via 27-hydroxycholesterol	3.72e-05	AKR1C4|AKR1C3|AKR1C2	20	37.5	2	1	0
9	Oxidoreductase activity	24	3	Reactome Pathways	HSA-193368	Synthesis of bile acids and bile salts via 7alpha-hydroxycholesterol	7.08e-05	AKR1C4|AKR1C3|AKR1C2	12.5	37.5	2	1	0
9	Oxidoreductase activity	2	2	GO Molecular Function	GO:0045550	Geranylgeranyl reductase activity	0.00014	AKR1B10|AKR1C3	100	25	1	0	1
9	Oxidoreductase activity	3	2	GO Molecular Function	GO:0018636	Phenanthrene 9,10-monooxygenase activity	0.00021	AKR1C3|AKR1C2	66.6667	25	2	0	0
9	Oxidoreductase activity	3	2	GO Molecular Function	GO:0047718	Indanol dehydrogenase activity	0.00021	AKR1B10|AKR1C3	66.6667	25	1	0	1
9	Oxidoreductase activity	4	2	GO Molecular Function	GO:0047115	trans-1,2-dihydrobenzene-1,2-diol dehydrogenase activity	0.00028	AKR1C3|AKR1C2	50	25	2	0	0
9	Oxidoreductase activity	2	2	GO Biological Process	GO:0016488	Farnesol catabolic process	0.00033	AKR1B10|AKR1C3	100	25	1	0	1
9	Oxidoreductase activity	5	2	GO Molecular Function	GO:0035671	Enone reductase activity	0.00038	SRD5A1|AKR1C3	40	25	1	1	0
9	Oxidoreductase activity	5	2	GO Biological Process	GO:0071799	Cellular response to prostaglandin d stimulus	0.00094	AKR1C3|AKR1C2	40	25	2	0	0
9	Oxidoreductase activity	11	2	GO Molecular Function	GO:0052650	NADP-retinol dehydrogenase activity	0.0013	AKR1B10|AKR1C3	18.1818	25	1	0	1
9	Oxidoreductase activity	6	2	STRING Clusters	CL:12397	Phenylketonuria, and GFRP superfamily	0.0014	SPR|PAH	33.3333	25	1	1	0
9	Oxidoreductase activity	11	2	GO Biological Process	GO:0019371	Cyclooxygenase pathway	0.0027	CBR1|AKR1C3	18.1818	25	1	0	1
9	Oxidoreductase activity	15	2	Reactome Pathways	HSA-2162123	Synthesis of Prostaglandins (PG) and Thromboxanes (TX)	0.0033	CBR1|AKR1C3	13.3333	25	1	0	1
10	Organonitrogen compound metabolic process	21	5	KEGG Pathways	hsa00220	Arginine biosynthesis	5.16e-11	GLUD1|NAGS|GLUL|GLS2|GPT2	23.8095	62.5	0	5	0
10	Organonitrogen compound metabolic process	38	5	STRING Clusters	CL:11865	Arginine biosynthesis, and proline metabolic process	1.02e-08	GLUD1|NAGS|GLUL|GLS2|GPT2	13.1579	62.5	0	5	0
10	Organonitrogen compound metabolic process	16	4	STRING Clusters	CL:11867	Arginine biosynthesis, and glycine catabolic process	8.38e-08	GLUD1|GLUL|GLS2|GPT2	25	50	0	4	0
10	Organonitrogen compound metabolic process	36	4	KEGG Pathways	hsa00250	Alanine, aspartate and glutamate metabolism	1.54e-07	GLUD1|GLUL|GLS2|GPT2	11.1111	50	0	4	0
10	Organonitrogen compound metabolic process	16	4	GO Biological Process	GO:0009084	Glutamine family amino acid biosynthetic process	3.55e-07	GLUD1|NAGS|GLUL|GLS2	25	50	0	4	0
10	Organonitrogen compound metabolic process	31	4	GO Biological Process	GO:0006536	Glutamate metabolic process	1.92e-06	GLUD1|NAGS|GLUL|GLS2	12.9032	50	0	4	0
10	Organonitrogen compound metabolic process	7	3	STRING Clusters	CL:11885	Glycine catabolic process, and glutaminase	3.05e-06	GLUD1|GLUL|GLS2	42.8571	37.5	0	3	0
10	Organonitrogen compound metabolic process	18	3	KEGG Pathways	hsa01210	2-Oxocarboxylic acid metabolism	3.99e-06	NAGS|IDH2|GPT2	16.6667	37.5	0	3	0
10	Organonitrogen compound metabolic process	14	3	Reactome Pathways	HSA-8964539	Glutamate and glutamine metabolism	6.6e-05	GLUD1|GLUL|GLS2	21.4286	37.5	0	3	0
10	Organonitrogen compound metabolic process	21	3	GO Biological Process	GO:0006541	Glutamine metabolic process	7.25e-05	GLUD1|GLUL|GLS2	14.2857	37.5	0	3	0
10	Organonitrogen compound metabolic process	27	3	GO Biological Process	GO:0009065	Glutamine family amino acid catabolic process	0.00013	GLUD1|GLUL|GLS2	11.1111	37.5	0	3	0
10	Organonitrogen compound metabolic process	5	2	KEGG Pathways	hsa00471	D-Glutamine and D-glutamate metabolism	0.00013	GLUD1|GLS2	40	25	0	2	0
10	Organonitrogen compound metabolic process	17	2	KEGG Pathways	hsa00910	Nitrogen metabolism	0.00093	GLUD1|GLUL	11.7647	25	0	2	0
10	Organonitrogen compound metabolic process	5	2	GO Biological Process	GO:0006537	Glutamate biosynthetic process	0.0017	GLUD1|GLS2	40	25	0	2	0
10	Organonitrogen compound metabolic process	8	2	GO Biological Process	GO:0006538	Glutamate catabolic process	0.003	GLUD1|GLUL	25	25	0	2	0
10	Organonitrogen compound metabolic process	12	2	GO Biological Process	GO:0000050	Urea cycle	0.0052	NAGS|FH	16.6667	25	0	1	1
10	Organonitrogen compound metabolic process	14	2	GO Biological Process	GO:0072350	Tricarboxylic acid metabolic process	0.0059	GLUD1|IDH2	14.2857	25	0	2	0
10	Organonitrogen compound metabolic process	16	2	GO Biological Process	GO:0006103	2-oxoglutarate metabolic process	0.0072	IDH2|GPT2	12.5	25	0	2	0
10	Organonitrogen compound metabolic process	15	2	GO Molecular Function	GO:0070403	NAD+ binding	0.0214	GLUD1|SIRT3	13.3333	25	0	2	0
11	Histidine metabolism	21	5	KEGG Pathways	hsa00340	Histidine metabolism	1.94e-11	CNDP2|MAOA|ALDH9A1|ALDH1B1|ALDH3A1	23.8095	71.4286	0	4	1
11	Histidine metabolism	29	4	KEGG Pathways	hsa00410	beta-Alanine metabolism	3.92e-08	CNDP2|ALDH9A1|ALDH1B1|ALDH3A1	13.7931	57.1429	0	3	1
11	Histidine metabolism	15	3	GO Molecular Function	GO:0004029	Aldehyde dehydrogenase (nad+) activity	7.38e-05	ALDH9A1|ALDH1B1|ALDH3A1	20	42.8571	0	2	1
11	Histidine metabolism	20	3	STRING Clusters	CL:12961	Tyrosine metabolism	0.00022	MAOA|ALDH9A1|ALDH3A1	15	42.8571	0	3	0
11	Histidine metabolism	17	2	KEGG Pathways	hsa00360	Phenylalanine metabolism	0.0007	MAOA|ALDH3A1	11.7647	28.5714	0	2	0
11	Histidine metabolism	6	2	GO Molecular Function	GO:0043878	glyceraldehyde-3-phosphate dehydrogenase (NAD+) (non-phosphorylating) activity	0.0017	ALDH9A1|ALDH1B1	33.3333	28.5714	0	1	1
11	Histidine metabolism	5	2	STRING Clusters	CL:12163	Valine catabolic process, and acetate-coa ligase activity	0.0026	HIBADH|ALDH1B1	40	28.5714	1	0	1
12	Glycogen metabolism	28	6	STRING Clusters	CL:11740	Starch and sucrose metabolism, and Lafora disease	5.48e-13	PYGB|UGP2|PGM1|PGM5|GBE1|LOC93432	21.4286	85.7143	2	4	0
12	Glycogen metabolism	19	5	STRING Clusters	CL:11741	Glycogen metabolism	8.46e-11	PYGB|UGP2|PGM1|PGM5|GBE1	26.3158	71.4286	2	3	0
12	Glycogen metabolism	27	5	Reactome Pathways	HSA-8982491	Glycogen metabolism	3.83e-10	PYGB|UGP2|PGM1|PHKA1|GBE1	18.5185	71.4286	2	3	0
12	Glycogen metabolism	49	5	GO Biological Process	GO:0005977	Glycogen metabolic process	3.55e-08	PYGB|UGP2|PGM1|PHKA1|GBE1	10.2041	71.4286	2	3	0
12	Glycogen metabolism	32	4	KEGG Pathways	hsa00500	Starch and sucrose metabolism	1.13e-07	PYGB|UGP2|GBE1|LOC93432	12.5	57.1429	2	2	0
12	Glycogen metabolism	7	3	STRING Clusters	CL:11744	Carbohydrate phosphorylase, and phosphoglucomutase activity	3.05e-06	PYGB|UGP2|PGM1	42.8571	42.8571	2	1	0
12	Glycogen metabolism	16	3	Reactome Pathways	HSA-3322077	Glycogen synthesis	1.96e-05	UGP2|PGM1|GBE1	18.75	42.8571	1	2	0
12	Glycogen metabolism	18	3	GO Biological Process	GO:0005980	Glycogen catabolic process	4.77e-05	PYGB|PGM1|PHKA1	16.6667	42.8571	1	2	0
12	Glycogen metabolism	20	3	GO Biological Process	GO:0005978	Glycogen biosynthetic process	5.3e-05	UGP2|PGM1|GBE1	15	42.8571	1	2	0
12	Glycogen metabolism	15	2	Reactome Pathways	HSA-70221	Glycogen breakdown (glycogenolysis)	0.0081	PYGB|PHKA1	13.3333	28.5714	1	1	0
12	Glycogen metabolism	11	2	GO Molecular Function	GO:0016868	Intramolecular transferase activity, phosphotransferases	0.0276	PGM1|PGM5	18.1818	28.5714	0	2	0
13	Mediator complex (PPARA activates gene expression)	38	5	GO Cellular Component	GO:0016592	Mediator complex	1.43e-09	MED4|MED15|MED21|MED30|CDK19	13.1579	71.4286	0	5	0
13	Mediator complex (PPARA activates gene expression)	32	5	STRING Clusters	CL:6137	Mediator complex	1.73e-09	MED4|MED15|MED21|MED30|CDK19	15.625	71.4286	0	5	0
13	Mediator complex (PPARA activates gene expression)	25	4	STRING Clusters	CL:6141	Mediator complex	1.54e-07	MED4|MED15|MED21|MED30	16	57.1429	0	4	0
13	Mediator complex (PPARA activates gene expression)	18	2	STRING Clusters	CL:6143	Mediator complex	0.0135	MED21|MED30	11.1111	28.5714	0	2	0
13	Mediator complex (PPARA activates gene expression)	15	2	GO Molecular Function	GO:0042809	Vitamin d receptor binding	0.0481	MED4|MED30	13.3333	28.5714	0	2	0
14	Mixed, incl. purine ribonucleoside monophosphate biosynthetic process, and nucleoside-diphosphatase activity	35	4	STRING Clusters	CL:12421	Mixed, incl. purine ribonucleoside monophosphate biosynthetic process, and nucleoside-diphosphatase activity	9.15e-07	HPRT1|ENTPD5|ENTPD4|ADSS	11.4286	66.6667	0	3	1
14	Mixed, incl. purine ribonucleoside monophosphate biosynthetic process, and nucleoside-diphosphatase activity	17	3	STRING Clusters	CL:12424	Purine ribonucleoside monophosphate biosynthetic process, and uridine-diphosphatase activity	1.66e-05	ENTPD5|ENTPD4|ADSS	17.6471	50	0	3	0
14	Mixed, incl. purine ribonucleoside monophosphate biosynthetic process, and nucleoside-diphosphatase activity	8	2	Reactome Pathways	HSA-8850843	Phosphate bond hydrolysis by NTPDase proteins	0.0025	ENTPD5|ENTPD4	25	33.3333	0	2	0
14	Mixed, incl. purine ribonucleoside monophosphate biosynthetic process, and nucleoside-diphosphatase activity	4	2	GO Molecular Function	GO:0045134	Uridine-diphosphatase activity	0.0038	ENTPD5|ENTPD4	50	33.3333	0	2	0
14	Mixed, incl. purine ribonucleoside monophosphate biosynthetic process, and nucleoside-diphosphatase activity	6	2	GO Biological Process	GO:0006528	Asparagine metabolic process	0.007	ASNS|ASRGL1	33.3333	33.3333	0	2	0
14	Mixed, incl. purine ribonucleoside monophosphate biosynthetic process, and nucleoside-diphosphatase activity	13	2	GO Biological Process	GO:0046040	IMP metabolic process	0.0117	HPRT1|ADSS	15.3846	33.3333	0	1	1
14	Mixed, incl. purine ribonucleoside monophosphate biosynthetic process, and nucleoside-diphosphatase activity	19	2	GO Biological Process	GO:0009168	Purine ribonucleoside monophosphate biosynthetic process	0.0211	HPRT1|ADSS	10.5263	33.3333	0	1	1
15	Glutathione metabolism, and Antioxidant	33	4	STRING Clusters	CL:13064	Glutathione conjugation, and Glutathione peroxidase active site	1.84e-07	PRDX6|GGT6|GGT1|OPLAH	12.1212	66.6667	0	4	0
15	Glutathione metabolism, and Antioxidant	11	3	KEGG Pathways	hsa00430	Taurine and hypotaurine metabolism	9.78e-07	CSAD|GGT6|GGT1	27.2727	50	0	3	0
15	Glutathione metabolism, and Antioxidant	12	3	Reactome Pathways	HSA-174403	Glutathione synthesis and recycling	1.58e-05	GGT6|GGT1|OPLAH	25	50	0	3	0
15	Glutathione metabolism, and Antioxidant	14	3	GO Biological Process	GO:0006750	Glutathione biosynthetic process	6.98e-05	GGT6|GGT1|OPLAH	21.4286	50	0	3	0
15	Glutathione metabolism, and Antioxidant	7	2	GO Molecular Function	GO:0036374	Glutathione hydrolase activity	0.0038	GGT6|GGT1	28.5714	33.3333	0	2	0
15	Glutathione metabolism, and Antioxidant	4	2	GO Molecular Function	GO:0102953	Hypoglycin a gamma-glutamyl transpeptidase activity	0.0038	GGT6|GGT1	50	33.3333	0	2	0
15	Glutathione metabolism, and Antioxidant	4	2	GO Molecular Function	GO:0103068	Leukotriene c4 gamma-glutamyl transferase activity	0.0038	GGT6|GGT1	50	33.3333	0	2	0
15	Glutathione metabolism, and Antioxidant	8	2	GO Biological Process	GO:1901750	Leukotriene d4 biosynthetic process	0.005	GGT6|GGT1	25	33.3333	0	2	0
15	Glutathione metabolism, and Antioxidant	11	2	GO Biological Process	GO:0006534	Cysteine metabolic process	0.0065	CSAD|GGT1	18.1818	33.3333	0	2	0
15	Glutathione metabolism, and Antioxidant	18	2	Reactome Pathways	HSA-5423646	Aflatoxin activation and detoxification	0.0081	GGT6|GGT1	11.1111	33.3333	0	2	0
16	Glycosphingolipid metabolism	13	5	Reactome Pathways	HSA-1663150	The activation of arylsulfatases	7.78e-13	ARSA|STS|ARSJ|SUMF2|ARSD	38.4615	100	0	5	0
16	Glycosphingolipid metabolism	45	5	Reactome Pathways	HSA-1660662	Glycosphingolipid metabolism	6.97e-11	ARSA|STS|ARSJ|SUMF2|ARSD	11.1111	100	0	5	0
16	Glycosphingolipid metabolism	14	4	GO Molecular Function	GO:0004065	Arylsulfatase activity	8.1e-09	ARSA|STS|ARSJ|ARSD	28.5714	80	0	4	0
16	Glycosphingolipid metabolism	16	3	STRING Clusters	CL:10110	The activation of arylsulfatases, and Mucopolysaccharidosis type IIIB	3.52e-05	ARSA|ARSJ|SUMF2	18.75	60	0	3	0
16	Glycosphingolipid metabolism	5	2	STRING Clusters	CL:10114	Sulfatase-modifying factor enzyme, and C-terminal region of aryl-sulfatase	0.00083	ARSA|SUMF2	40	40	0	2	0
17	Homeobox	31	4	STRING Clusters	CL:20614	Homeobox protein, antennapedia type, conserved site, and PBC domain	1.94e-07	HOXA5|HOXA9|PBX2|MEIS2	12.9032	80	0	4	0
17	Homeobox	6	3	STRING Clusters	CL:20618	PBC domain, and N-terminal of Homeobox Meis and PKNOX1	8.44e-07	HOXA9|PBX2|MEIS2	50	60	0	3	0
17	Homeobox	16	2	GO Biological Process	GO:0002070	Epithelial cell maturation	0.0205	HOXA5|HOXB13	12.5	40	0	2	0
18	Glycerolipid metabolism, and phosphatidylglycerol biosynthetic process	27	3	STRING Clusters	CL:14308	Acylglycerol o-acyltransferase activity, and phosphatidate phosphatase activity	1.97e-05	AGPAT1|PPAPDC1B|LPPR2	11.1111	75	0	3	0
18	Glycerolipid metabolism, and phosphatidylglycerol biosynthetic process	19	2	STRING Clusters	CL:14309	Acylglycerol o-acyltransferase activity, and glycerol-3-phosphate o-acyltransferase activity	0.005	AGPAT1|LPPR2	10.5263	50	0	2	0
18	Glycerolipid metabolism, and phosphatidylglycerol biosynthetic process	13	2	GO Molecular Function	GO:0008195	Phosphatidate phosphatase activity	0.0106	PPAPDC1B|LPPR2	15.3846	50	0	2	0
18	Glycerolipid metabolism, and phosphatidylglycerol biosynthetic process	13	2	GO Biological Process	GO:0016024	CDP-diacylglycerol biosynthetic process	0.0211	AGPAT1|CDS2	15.3846	50	0	2	0
19	ChREBP activates metabolic gene expression	8	3	Reactome Pathways	HSA-163765	ChREBP activates metabolic gene expression	1.15e-06	MLX|ACLY|ACACB	37.5	75	1	2	0
19	ChREBP activates metabolic gene expression	5	2	GO Biological Process	GO:0006101	Citrate metabolic process	0.0085	ACLY|ACO1	40	50	2	0	0
20	Nicotinate and nicotinamide metabolism	16	4	STRING Clusters	CL:6413	Nicotinate and nicotinamide metabolism	3.6e-09	NMNAT2|NMNAT3|NADK2|NAPRT	25	100	0	4	0
20	Nicotinate and nicotinamide metabolism	34	4	KEGG Pathways	hsa00760	Nicotinate and nicotinamide metabolism	4.06e-09	NMNAT2|NMNAT3|NADK2|NAPRT	11.7647	100	0	4	0
20	Nicotinate and nicotinamide metabolism	31	4	Reactome Pathways	HSA-196807	Nicotinate metabolism	1.86e-08	NMNAT2|NMNAT3|NADK2|NAPRT	12.9032	100	0	4	0
20	Nicotinate and nicotinamide metabolism	31	4	GO Biological Process	GO:0019359	Nicotinamide nucleotide biosynthetic process	1.1e-07	NMNAT2|NMNAT3|NADK2|NAPRT	12.9032	100	0	4	0
20	Nicotinate and nicotinamide metabolism	28	3	GO Biological Process	GO:0009435	NAD biosynthetic process	2.64e-05	NMNAT2|NMNAT3|NAPRT	10.7143	75	0	3	0
20	Nicotinate and nicotinamide metabolism	3	2	GO Molecular Function	GO:0000309	Nicotinamide-nucleotide adenylyltransferase activity	0.001	NMNAT2|NMNAT3	66.6667	50	0	2	0
20	Nicotinate and nicotinamide metabolism	4	2	GO Molecular Function	GO:0004515	Nicotinate-nucleotide adenylyltransferase activity	0.001	NMNAT2|NMNAT3	50	50	0	2	0
20	Nicotinate and nicotinamide metabolism	7	2	STRING Clusters	CL:6415	Mixed, incl. adp-ribosyl cyclase, and sirtuin, class ii	0.001	NMNAT2|NADK2	28.5714	50	0	2	0
20	Nicotinate and nicotinamide metabolism	6	2	STRING Clusters	CL:6433	Pyridine nucleotide biosynthesis	0.001	NMNAT3|NAPRT	33.3333	50	0	2	0
21	Regulation of pyruvate dehydrogenase (PDH) complex	11	4	STRING Clusters	CL:11718	Pyruvate dehydrogenase complex, and regulation of acyl-coa biosynthetic process	1.02e-09	PDHX|PDPR|PDHA1|PDK1	36.3636	100	1	3	0
21	Regulation of pyruvate dehydrogenase (PDH) complex	16	4	Reactome Pathways	HSA-204174	Regulation of pyruvate dehydrogenase (PDH) complex	1.72e-09	PDHX|PDPR|PDHA1|PDK1	25	100	1	3	0
21	Regulation of pyruvate dehydrogenase (PDH) complex	8	3	GO Cellular Component	GO:0045254	Pyruvate dehydrogenase complex	8.98e-07	PDHX|PDHA1|PDK1	37.5	75	1	2	0
21	Regulation of pyruvate dehydrogenase (PDH) complex	6	2	GO Cellular Component	GO:0005967	Mitochondrial pyruvate dehydrogenase complex	0.00039	PDHA1|PDK1	33.3333	50	0	2	0
21	Regulation of pyruvate dehydrogenase (PDH) complex	5	2	STRING Clusters	CL:11721	Pyruvate dehydrogenase complex	0.0005	PDHX|PDHA1	40	50	1	1	0
21	Regulation of pyruvate dehydrogenase (PDH) complex	8	2	GO Biological Process	GO:0010510	Regulation of acetyl-coa biosynthetic process from pyruvate	0.0113	PDPR|PDK1	25	50	0	2	0
21	Regulation of pyruvate dehydrogenase (PDH) complex	6	2	GO Biological Process	GO:0061732	Mitochondrial acetyl-coa biosynthetic process from pyruvate	0.0113	PDHX|PDHA1	33.3333	50	1	1	0
22	Fatty acid degradation, and Ketone body metabolism	10	2	KEGG Pathways	hsa00072	Synthesis and degradation of ketone bodies	0.00035	OXCT1|HMGCS2	20	50	1	1	0
22	Fatty acid degradation, and Ketone body metabolism	6	2	STRING Clusters	CL:12076	Beta oxidation of butanoyl-CoA to acetyl-CoA, and Beta-ketothiolase deficiency	0.00066	ACAA2|HADH	33.3333	50	1	1	0
22	Fatty acid degradation, and Ketone body metabolism	10	2	STRING Clusters	CL:12123	Ketone body metabolism	0.0013	OXCT1|HMGCS2	20	50	1	1	0
22	Fatty acid degradation, and Ketone body metabolism	10	2	Reactome Pathways	HSA-74182	Ketone body metabolism	0.0043	OXCT1|HMGCS2	20	50	1	1	0
22	Fatty acid degradation, and Ketone body metabolism	11	2	GO Biological Process	GO:0046950	Cellular ketone body metabolic process	0.0314	OXCT1|HMGCS2	18.1818	50	1	1	0
22	Fatty acid degradation, and Ketone body metabolism	12	2	GO Biological Process	GO:1902224	Ketone body metabolic process	0.0314	OXCT1|HMGCS2	16.6667	50	1	1	0
			1617
